# Supplementary material for: Current Landscape of Mental Health Conversational Agents From a Trauma-Informed Care Lens: Scoping Review
Source: JMIR Ment Health. 2026 Apr 30;13:e77876. doi: 10.2196/77876 (PMC13132591; doi:10.2196/77876)
Supplement: Multimedia Appendix 1 [file mental-v13-e77876-s001.xlsx]

## Sheet: Supplementary Table 1
Author(s)	Title	Source	Study Design	Study Outcomes (primary [secondary])	Sample (distinct study populations separated by ;)	N	Gender	Age
Balaskas et al 2023 [73]	Examining young adults daily perspectives on usage of anxiety apps: A user study	Google Scholar	Mixed-methods user study	App usage and usability across study period	On waiting list to receive treatment at a university counselling center	17	11.70	24.17
Beatty et al 2022 [78]	Evaluating the Therapeutic Alliance With a Free-Text CBT Conversational Agent (Wysa): A Mixed-Methods Study	Manual Search	Mixed-methods user study, observational study with commercial app data	Therapeutic alliance	Users of the Wysa app with depression and anxiety	1205	N/A	N/A
Beilharz et al 2021 [77]	Development of a Positive Body Image Chatbot (KIT) With Young People and Parents/Carers: Qualitative Focus Group Study	Manual Search	Qualitative user study	Acceptability and feasibility	Lived experience of body image concerns and/or eating disorders, or are parents/carers of people with these experiences	25	28.00	N = 17 ranged 13-18; N = 8 ranged 46-57
Bennion et al 2020 [93]	Usability, Acceptability, and Effectiveness of Web-Based Conversational Agents to Facilitate Problem Solving in Older Adults: Controlled Study	Manual Search	Randomized controlled trial	Acceptability, helpfulness, usability, and effectiveness	No currently diagnosed mental health disorder and currently experiencing a problem causing emotional distress	112	26.80	69.21
Bickmore et al 2010 [80]	Response to a Relational Agent by Hospital Patients with Depressive Symptoms	Manual Search	Randomized controlled trial	Acceptability, usability, and therapeutic alliance	Admitted to the Boston Medical Center, an urban safety net hospital, with plans to be discharged to the community, with or without a diagnosis of major depressive disorder (MDD)	131	53.44	49.00 (control); 46.00 (diagnosed with MDD)
Bickmore et al 2010 [79]	Maintaining reality: Relational agents for antipsychotic medication adherence	Manual Search	Mixed-methods user study, pilot study	System use, medication adherence, physical activity, satisfaction	Have schizophrenia and on an antipsychotic medication with recent episodes of nonadherence	16	33.00	43.00
Boyd et al 2022 [67]	Usability testing and trust analysis of a mental health and wellbeing chatbot	Association for Computing Machinery (ACM) Digital Library	Mixed methods user study	Usability and trust	Charity mental health services clients with history of mild-moderate anxiety and/or depression; university staff and students with no mental health diagnoses or recent suicidal thoughts/behaviors	10	50.00	39.00
Bae Brandtzaeg et al 2021 [68]	When the Social Becomes Non-Human: Young People’s Perception of Social Support in Chatbots	Association for Computing Machinery (ACM) Digital Library	Qualitative user study	Types of social support, privacy and trust issues	Young people experienced in technology and social media	16	44.00	19.00
Daley et al 2020 [89]	Preliminary Evaluation of the Engagement and Effectiveness of a Mental Health Chatbot	Manual Search	Observational study with commercial app data	Real-world engagement and effectiveness	Users of the Vitalk app	3629	24.00	Range 18 to 24
Fitzpatrick et al 2017 [12]	When the Social Becomes Non-Human: Young People’s Perception of Social Support in Chatbots	PubMed	Randomized controlled trial	Feasibility, engagement, and effectiveness	Have symptoms of depression and anxiety	58	18.97	22.20
Fitzsimmons-Craft et al 2021 [64]	Effectiveness of a chatbot for eating disorders prevention: A randomized clinical trial	PubMed	Randomized controlled trial	Effectiveness [perceived helpfulness]	Women at high risk for eating disorders	700	0.00	21.08
Fulmer et al 2018 [92]	Using Psychological Artificial Intelligence (Tess) to Relieve Symptoms of Depression and Anxiety: Randomized Controlled Trial	Manual Search	Randomized controlled trial	Effectiveness and engagement	University students	74	28.37	22.9
Gaffney et al 2013 [90]	Manage Your Life Online (MYLO): A Pilot Trial of a Conversational Computer-Based Intervention for Problem Solving in a Student Sample	Manual Search	Randomized trial, pilot study	Helpfulness, effectiveness, mechanism of psychological change, expectancy	University students with a problem currently causing distress	42	21.00	21.40
Ghandeharioun et al 2019 [81]	EMMA: An Emotion-Aware Wellbeing Chatbot	Manual Search	Randomized controlled trial	Scalability of emotion-prediction feature, engagement, and chatbot emotional intelligence	Generally mentally healthy adults	39	82.00	N/A
Hauser-Ulrich et al 2020 [85]	A Smartphone-Based Health Care Chatbot to Promote Self-Management of Chronic Pain (SELMA): Pilot Randomized Controlled Trial	Manual Search	Randomized controlled trial, pilot study	Effectiveness [intention of behavior change, working alliance, acceptance, and adherence]	Suffering from ongoing pain for at least two months	102	19.61	43.77
He et al 2022 [61]	Mental Health Chatbot for Young Adults With Depressive Symptoms During the COVID-19 Pandemic: Single-Blind, Three-Arm Randomized Controlled Trial	PubMed	Randomized controlled trial	Clinical effectiveness and non-clinical performance	University students with moderate depression symptoms without high suicidality	148	62.80	18.78
Inkster et al 2018 [13]	An Empathy-Driven, Conversational Artificial Intelligence Agent (Wysa) for Digital Mental Well-Being: Real-World Data Evaluation Mixed-Methods Study	PubMed	Mixed methods user study, observational study with commercial app data	Effectiveness and engagement	Have depression symptoms	129	N/A	N/A
Klos et al 2021 [91]	Artificial Intelligence–Based Chatbot for Anxiety and Depression in University Students: Pilot Randomized Controlled Trial	Manual Search	Randomized controlled trial, pilot study	Viability, acceptability [potential clinical impact]	University students	181	13.00	Range 18-33
Kostenius et al 2023 [60]	Young peoples’ reflections about using a chatbot to promote their mental wellbeing in northern periphery areas - a qualitative study	PubMed	Qualitative user study	Overall chatbot use experience	Young people	122	20.00	Range 15-19
Liao & He 2020 [72]	Racial Mirroring Effects on Human-Agent Interaction in Psychotherapeutic Conversations	Association for Computing Machinery (ACM) Digital Library	Randomized controlled trial	Relationship with chatbot, user preferences for embodiment	Racially diverse but not mixed-race	212	N/A	N/A
Liu et al 2022 [69]	Enhancing Psychological Resilience with Chatbot-Based Cognitive Behavior Therapy: A Randomized Control Pilot Study	Association for Computing Machinery (ACM) Digital Library	Randomized controlled trial	Effectiveness and usability	N/A	107	N/A	21.80
Liu et al 2022 [86]	Using AI chatbots to provide self-help depression interventions for university students: A randomized trial of effectiveness	Manual Search	Randomized controlled trial	Effectiveness [satisfaction, therapeutic alliance, adherence]	University students with depression symptoms	83	44.58	23.08
Loveys et al 2021 [84]	A Digital Human for Delivering a Remote Loneliness and Stress Intervention to At-Risk Younger and Older Adults During the COVID-19 Pandemic: Randomized Pilot Trial	Manual Search	Randomized controlled trial, pilot study	Feasibility and acceptability	High risk of contracting severe COVID-19 (above the age of 70, or younger with an underlying condition)	30	20.00	68.20
Meheli et al 2022 [88]	Understanding People With Chronic Pain Who Use a Cognitive Behavioral Therapy–Based Artificial Intelligence Mental Health App (Wysa): Mixed Methods Retrospective Observational Study	Manual Search	Retrospective observational study with commercial app data	Perceived needs, engagement, and effectiveness	Users of the Wysa app who experience chronic pain	2194	N/A	N/A
Mehta et al 2021 [65]	Acceptability and Effectiveness of Artificial Intelligence Therapy for Anxiety and Depression (Youper): Longitudinal Observational Study	PubMed	Observational study with commercial app data	Acceptability and effectiveness within-session emotion regulation	Subscribers to the paid Youper app	4517	14.15	28.73
Moilanen et al 2023 [76]	Supporting mental health self-care discovery through a chatbot	Manual Search	Between-subjects study	Usage and perceived trust	Higher education students	80	53.75	23.26
Oh et al 2020 [64]	Efficacy of mobile app-based interactive cognitive behavioral therapy using a chatbot for panic disorder	PubMed	Randomized controlled trial	Feasibility and effectiveness	Diagnosed with panic disorder without medication changes during study period	41	49.00	44.5 (control); 37.6 (intervention)
de Nieva et al 2021 [70]	Investigating Students’ Use of a Mental Health Chatbot to Alleviate Academic Stress	Association for Computing Machinery (ACM) Digital Library	Quantitative user study	Effectiveness	Senior high students with high levels of stress and/or anxiety and depression	25	64.00	17.00
Philip et al 2017 [82]	Virtual human as a new diagnostic tool, a proof of concept study in the field of major depressive disorders	Manual Search	Pilot study, mixed methods user study	Effectiveness and acceptability	Referred to sleep clinic for sleep complaints	179	42.50	46.50
Potts et al 2023 [83]	A Multilingual Digital Mental Health and Well-Being Chatbot (ChatPal): Pre-Post Multicenter Intervention Study	Manual Search	Single-arm pre-post intervention study	Effectiveness [characteristics of affected users, user experience]	Have no mental health diagnoses, recent suicidal ideation, or mental health service use, and live in a rural area; have mild to moderate anxiety or depression, no recent crisis intervention, are mental health service users, and live in a rural area	348	22.00	29.60
Prochaska et al 2021 [74]	A Therapeutic Relational Agent for Reducing Problematic Substance Use (Woebot): Development and Usability Study	Google Scholar	Single-arm pre-post intervention study	Feasibility, acceptability, and preliminary efficacy	Have problematic drug or alcohol use without opioid misuse or severe substance-related medical problems	101	24.80	36.80
Prochaska et al 2021 [87]	A randomized controlled trial of a therapeutic relational agent for reducing substance misuse during the COVID-19 pandemic	Manual Search	Randomized controlled trial	Effectiveness at reducing substance use [effectiveness in other mental health metrics, situational confidence, and pandemic-related mental health effects]	Have substance abuse disorder symptoms without related medical problems or recent suicide attempts	180	35.00	40.00
Sabour et al 2023 [59]	A chatbot for mental health support: exploring the impact of Emohaa on reducing mental distress in China	PubMed	Randomized controlled trial	Effectiveness, acceptability, and practicality	Have moderate levels of depression, anxiety, and insomnia without mental health service or medication usage, or current risk of suicide	134	23.07	30.90
Sinha et al 2022 [62]	Adherence and Engagement With a Cognitive Behavioral Therapy–Based Conversational Agent (Wysa for Chronic Pain) Among Adults With Chronic Pain: Survival Analysis	PubMed	Quantitative analysis	User retention and engagement	Accessing care from an orthopedic clinic and experiencing comorbid chronic pain and symptoms of depression/anxiety	51	N/A	N/A
Suganuma et al 2018 [94]	An Embodied Conversational Agent for Unguided Internet-Based Cognitive Behavior Therapy in Preventative Mental Health: Feasibility and Acceptability Pilot Trial	Manual Search	Nonrandomized prospective study	Feasibility, acceptability, effectiveness	N/A	454	28.70	38.00
Tielman et al 2017 [75]	A Therapy System for Post-Traumatic Stress Disorder Using a Virtual Agent and Virtual Storytelling to Reconstruct Traumatic Memories	Manual Search	Pilot study, quantitative user study	Usability, contribution to therapy, usefulness, appropriateness	History of treatment for post-traumatic stress disorder	4	50.00	N/A
Vossen et al 2024 [71]	The Effect of Personalizing a Psychotherapy Conversational Agent on Therapeutic Bond and Usage Intentions	Association for Computing Machinery (ACM) Digital Library	Randomized controlled trial	Therapeutic bond, acceptability, preferences around personalization	N/A	54	59.26	27.5
Wester et al 2024 [66]	“This Chatbot Would Never. . . ”: Perceived Moral Agency of Mental Health Chatbots	Association for Computing Machinery (ACM) Digital Library	Between-subjects study	Perceived moral agency, trust, likeability, and safety	N/A	280	50.00	37.20
