# Supplementary material for: Current Landscape of Mental Health Conversational Agents From a Trauma-Informed Care Lens: Scoping Review
Source: JMIR Ment Health. 2026 Apr 30;13:e77876. doi: 10.2196/77876 (PMC13132591; doi:10.2196/77876)
Supplement: Multimedia Appendix 2 [file mental-v13-e77876-s002.xlsx]

## Sheet: Supplementary Table 2
CA Name	Publication(s)	Intervention Type	Status	Response Generation	Modality (input/ output)	Visual Depiction of CA	Crisis Management
Woebot	Balaskas et al 2023 [73], Bae Brandtzaeg et al 2021 [68], Fitzpatrick et al 2017 [12], de Nieva et al 2020 [70]	Multimodal including CBT, PE, self-help, mood tracking	Commercial	Rule-based	Text, emoji, image, and multiple-choice options/text and video	Yes	Yes
Woebot-SUDs	Prochaska et al 2021 [74], Prochaska et al 2021 [87]	Multimodal including MI mindfulness, DBT, and CBT for relapse prevention	Commercial	AI-based and rule-based	Text, emoji, and multiple-choice options/text	Yes	Yes
Wysa	Balaskas et al 2023 [73], Beatty et al 2022 [78], Inkster et al 2018 [13], Meheli et al 2022 [88], Sinha et al 2022 [62]	Multimodal including CBT, PE, mood tracking, self-care, mindfulness, gratitude	Commercial	AI-based and rule-based	Text and multiple-choice options/text and image	Yes	N/A
ChatPal	Boyd et al 2022 [67], Kostenius et al 2024 [60], Potts et al 2023 [83]	PP	Prototype	AI-based and rule-based	Text and multiple-choice options/text	N/A	Yes
Vitalk	Daley et al 2020 [89]	Multimodal including CBT, PP, PE, cognitive restructuring, behavioral activation, gratitude	Commercial	Rule-based	Text and multiple-choice options/text	Yes	Yes
Tess	Fulmer et al 2018 [92], Klos et al 2021 [91]	Multimodal including CBT, mindfulness, ACT, MI, SelfCT	Commercial	AI-based and rule-based	Text and multiple-choice options/text and emojis	N/A	Yes
MYLO	Bennion et al 2020 [77], Gaffney et al 2014 [82]	Method of Levels Therapy	Prototype	Unclear	Text/text	N/A	N/A
KIT	Beilharz et al 2021 [76]	Multimodal including PE, CBT, ACT, and mindfulness	Prototype	Rule-based	Multiple-choice options/text	Yes	Yes
ELIZA	Bennion et al 2020 [93], Gaffney et al 2014 [90]	Rogerian, person-centered counseling principles	Unclear	Unclear	Text/text	N/A	N/A
Elizabeth	Bickmore et al 2010 [80]	Health and discharge counseling	Prototype	Rule-based	Multiple-choice options/audio	Yes	N/A
Laura	Bickmore et al 2010 [79]	Encouragement for health-promoting behaviors based on tenets of psychiatric nursing	Prototype	Rule-based	Text and multiple-choice options/text	Yes	Yes
Tessa	Fitzsimmons-Craft et al 2021 [63]	Interactive PE	Commercial	Rule-based	Text/text, emojis and infographics	N/A	Yes
EMMA	Ghandeharioun et al 2019 [81]	Just-in-time emotion detection and targeted multimodal activities using PP, CBT, meta-cognitive and somatic therapy	Prototype	Rule-based	Multiple-choice options/text, video, and images	N/A	N/A
SELMA	Hauser-Ulrich et al 2020 [85]	Multimodal including biopsychosocial pain theory PE and CBT	Prototype	Rule-based	Text and multiple-choice options/text, video, images, and audio	Yes	Yes
XiaoE	He et al 2022 [61]	CBT	N/A	AI-based	Text, image, and audio/text, image, and audio	N/A	N/A
Multiple names (independent variable)	Liao & He 2020 [72]	MI	Prototype	Rule-based	Text or multiple-choice options/text	Yes	N/A
Philobot	Liu et al 2022 [69]	CBT	Prototype	AI-based and rule-based	Audio and text/audio and text	Yes	N/A
XiaoNan	Liu et al 2022 [86]	CBT	Prototype	AI-based and rule-based	Audio, text, and multiple-choice options/text	Yes	Yes
Bella	Loveys et al 2021 [84]	Interactive PE	Prototype	Rule-based	Audio, text, multiple choice options/audio	Yes	N/A
Youper	Mehta et al 2021 [65]	Emotional regulation skills intervention	Commercial	Rule-based	Text and multiple choice/text and image	N/A	N/A
Todaki	Oh et al 2022 [64]	Multimodal including CBT and PE	Commercial	Rule-based	Text and multiple choice/text	Yes	Yes
Emohaa	Sabour et al 2023 [59]	Multimodal including CBT and HST conversations	Commercial	AI-based and rule-based	Text and multiple-choice options/text	Yes	Yes
SABORI	Suganuma et al 2018 [94]	Internet-based CBT	Prototype	AI-based and rule-based	Multiple-choice options/text	Yes	N/A
3MR_2	Tielman et al 2017 [75]	Multimodal including PE and traumatic memory exposure	Prototype	Rule-based	Multiple-choice options/audio	Yes	Yes
User chooses name	Vossen et al 2024 [71]	Dialogue with Socratic style or goal-oriented style	Prototype	AI-based and rule-based	Text/text	Yes	Yes
Botstar	Wester et al 2024 [66]	N/A	Prototype	Rule-based	Text and multiple-choice options/text	N/A	N/A
Carebot, licensed from BotStar	Moilanen et al 2023 [76]	Facilitating access to self-care tools	Prototype	Rule-based	Text or multiple-choice options/text	N/A	N/A
Unnamed, ECA for depression diagnosis	Philip et al 2017 [82]	Clinical interviewing and diagnosis	Prototype	Rule-based	Audio/audio	Yes	N/A
CBT: Cognitive Behavioral Therapy; PE: Psychoeducation; IPT-A: Interpersonal psychotherapy for adolescents; DBT: Dialectical Behavior Therapy; MI: Motivational Interviewing; PP: Positive Psychology; ACT: Acceptance and Commitment Therapy; SelfCT: Self-compassion therapy; HST: Helping Skills Theory; SocialCT: Social-Cognitive Theory; SNA: Social Norms Approach
