# Supplementary material for: Current Landscape of Mental Health Conversational Agents From a Trauma-Informed Care Lens: Scoping Review
Source: JMIR Ment Health. 2026 Apr 30;13:e77876. doi: 10.2196/77876 (PMC13132591; doi:10.2196/77876)
Supplement: Multimedia Appendix 3 [file mental-v13-e77876-s003.xlsx]

## Sheet: Supplementary Table 4
Related TIC Principle(s)	Implicit Concept	Sub-Concepts	MHCA	Publication	Implementation
Safety	Mental health crisis-related content option	Crisis-related content option	XiaoNan	Liu et al 2022 [86]	Intervention design
			KIT	Beilharz et al 2021 [77]	Intervention design
			Todaki	Oh et al 2020 [64]	Intervention design
			Chatpal	Potts et al 2023 [83]	Discussion
	Crisis or MHCA failure detection and real-life services/hotlines provision	Crisis detection and hotline provision	Vitalk	Daley et al 2020 [89]	Intervention design
			Tessa	Fitzsimmons-Craft et al 2021 [64]	Intervention design
			Tess	Klos et al 2021 [91], Fulmer et al 2018 [92]	Intervention design
			Carebot	Moilanen et al 2023 [76]	Discussion
			Woebot-SUDs	Prochaska et al 2021 [74]	Intervention design
			Emohaa	Sabour et al 2023 [59]	Intervention design
			User-chosen name	Vossen et al 2024 [71]	Intervention design
		Professional in the loop	Vitalk	Daley et al 2020 [89]	Intervention design
		Chatbot failure detection and hotline provision	ChatPal	Kostenius et al 2024 [60], Potts et al 2023 [83]	Intervention design
	Digital safety-related concepts (anonymity, integrity, password protection, security, privacy)	Anonymity	ChatPal	Kostenius et al 2024 [60]	Theme from qualitative user study; discussion point
			ChatPal	Potts et al 2023 [83]	Discussion
			Wysa	Meheli et al 2022 [88]	Discussion
			Wysa	Inkster et al 2018 [13]	Introduction, background, and/or conclusion
			User-chosen name	Vossen et al 2024 [71]	Introduction, background, and/or conclusion
			Woebot	Bae Brandtzaeg et al 2021 [68]	Finding of qualitative user study, introduction
		Integrity	Carebot	Moilanen et al 2023 [76]	Item in Trust in Automation Scale; discussion point
		Password protection	MYLO	Gaffney et al 2014 [90]	Intervention design
			Vitalk	Daley et al 2020 [89]	Intervention design
		Security	XiaoE	He et al 2022 [61]	Introduction, background, and/or conclusion
			Carebot	Moilanen et al 2023 [76]	Item in Trust in Automation Scale; discussion point
		Privacy	Woebot	Bae Brandtzaeg et al 2021 [68]	Finding of qualitative user study
			Tessa	Fitzsimmons-Craft et al 2021 [64]	Intervention design
			XiaoE	He et al 2022 [61]	Introduction, background, and/or conclusion
			Emohaa	Sabour et al 2023 [59]	Intervention design
			SABORI	Suganuma et al 2018 [94]	Introduction, background, and/or conclusion
	Input handling for safety (limiting input options, ability to handle unexpected input)	Limiting input options	SELMA	Hauser-Ulrich et al 2020 [85]	Intervention design
			Woebot	Balaskas et al 2023 [73]	Finding of qualitative user study
			Laura	Bickmore et al 2010 [79]	Discussion
			3MR_2	Tielman et al 2017 [75]	Intervention design
			ChatPal	Kostenius et al 2024 [60]	Discussion
			Botstar	Wester et al 2024 [66]	Intervention design
		Ability to handle unexpected input	Woebot	Fitzpatrick et al 2017 [12]	Finding of supplementary qualitative analysis of user feedback
	Enabling self-disclosure	Creating a space for disclosure	Wysa	Meheli et al 2022 [88]	Discussion
			XiaoNan	Liu et al 2022 [86]	Finding of supplementary qualitative analysis of user feedback
			Woebot	de Nieva et al 2020 [70]	Introduction, finding of supplementary qualitative analysis of user feedback
			Woebot-SUDs	Prochaska et al 2021 [74]	Introduction, background, and/or conclusion
			Emohaa	Sabour et al 2023 [59]	Introduction; finding of supplementary qualitative analysis of user feedback
			Multiple names	Liao & He 2020 [68]	Item in CSD Scale
			Bella	Loveys et al 2021 [84]	Items in Friendship Questionnaire
		Honesty in sensitive self-disclosure	Elizabeth	Bickmore et al 2010 [80]	Introduction, background, and/or conclusion
			Woebot	Bae Brandtzaeg et al 2021 [68]	Finding of qualitative user study, discussion point
			User-chosen name	Vossen et al 2024 [71]	Discussion
		Reducing emotional barriers to disclosure	Unnamed	Philip et al 2017 [82]	Discussion
		Enables emotional expression and catharsis	XiaoE	He et al 2022 [61]	Finding of supplementary qualitative analysis of user feedback
		Comfort with self-disclosure	Multiple names	Liao & He 2020 [68]	Dependent variable measured via author-created scale response questionnaire
	Positive emotional and psychological experience of using chatbot (e.g., empathy, validation, nonjudgemental, warmth)	Feeling understood	Tess	Fulmer et al 2018 [92]	Finding of supplementary qualitative analysis of user feedback
			Todaki	Oh et al 2020 [64]	Discussion
			Emohaa	Sabour et al 2023 [59]	Finding of supplementary qualitative analysis of user feedback; discussion point
			Wysa	Beatty et al 2022 [78]	Discussion
			XiaoE	He et al 2022 [61]	Item in WAQ
		Empathetic listening	Wysa	Inkster et al 2018 [13]	Intervention design
			Wysa	Sinha et al 2022 [62]	Introduction, background, and/or conclusion
			SELMA	Hauser-Ulrich et al 2020 [85]	Finding of supplementary qualitative analysis of user feedback
		Emotional validation	ChatPal	Kostenius et al 2024 [60]	Findings of qualitative user study
			Bella	Loveys et al 2021 [84]	Finding of supplementary qualitative analysis of user feedback
		Empathy	Woebot	Fitzpatrick et al 2017 [12]	Intervention design; discussion point; finding of supplementary qualitative analysis of user feedback
			Woebot-SUDs	Prochaska et al 2021 [74]	Intervention design
			Tess	Fulmer et al 2018 [92]	Intervention design; finding of supplementary qualitative analysis of user feedback
			XiaoNan	Liu et al 2022 [86]	Discussion
			Tess	Klos et al 2021 [91]	Intervention design
			Todaki	Oh et al 2020 [64]	Finding of supplementary qualitative analysis of user feedback
			Unnamed	Philip et al 2017 [82]	Discussion
			Woebot	Bae Brandtzaeg et al 2021 [68]	Finding of qualitative user study
			SELMA	Hauser-Ulrich et al 2020 [85]	Intervention design; finding of supplementary qualitative analysis of user feedback; discussion point
		Nonjudgmental	Wysa	Meheli et al 2022 [88]	Discussion
			Unnamed	Philip et al 2017 [82]	Discussion
			KIT	Beilharz et al 2021 [77]	Findings of qualitative user study
			Bella	Loveys et al 2021 [84]	Intervention design; finding of supplementary qualitative analysis of user feedback
			Botstar	Wester et al 2024 [66]	Finding of supplementary qualitative analysis of user feedback
			Multiple names	Liao & He 2020 [68]	Item in CSD Scale
		Tone	KIT	Beilharz et al 2021 [77]	Theme from qualitative user study
			Woebot	de Nieva et al 2020 [70]	DCA
		Bedside manner	Elizabeth	Bickmore et al 2010 [80]	Intervention design
		Warmth	Tessa	Fitzsimmons-Craft et al 2021 [64]	Intervention design
			Botstar	Wester et al 2024 [66]	Finding of supplementary qualitative analysis of user feedback
		Positive statements	Bella	Loveys et al 2021 [84]	Discussion
			Carebot	Moilanen et al 2023 [76]	Finding of supplementary qualitative analysis of user feedback
		Humanity and affect	Woebot	de Nieva et al 2020 [70]	Subscales in author-created satisfaction scale-response questionnaire, discussion point
			Bella	Loveys et al 2021 [84]	Intervention design, finding of supplementary qualitative analysis of user feedback
			Botstar	Wester et al 2024 [66]	Finding of supplementary qualitative analysis of user feedback
			ChatPal	Boyd et al 2022 [67]	Item in CUQ
		Friendly	ChatPal	Boyd et al 2022 [67]	Item in CUQ
		Likeability	Botstar	Wester et al 2024 [66]	Godspeed-III
			EMMA	Ghandeharioun et al 2019 [81]	Author-created scale response questions
		Appreciates me	Multiple names	Liao & He 2020 [68]	Item in WAI-TB
		Appropriate and sensitive	Bella	Loveys et al 2021 [84]	Items in Friendship Questionnaire
		Does not make user feel inadequate	Botstar	Wester et al 2024 [66]	Finding of supplementary qualitative analysis of user feedback
	24/7 Availability	24/7 availability	Woebot	Bae Brandtzaeg et al 2021 [68]	Finding of qualitative user study
			ChatPal	Kostenius et al 2024 [60]	Finding of qualitative user study
			User-chosen name	Vossen et al 2024 [71]	Introduction
			Wysa	Meheli et al 2022 [88]	Discussion
Trustworthiness and transparency	Clear instructions and communication	Clear instructions & communication	Woebot	Balaskas et al 2023 [73]	Findings of qualitative user study, item in UMARS
			KIT	Beilharz et al 2021 [77]	Intervention design
			MYLO/ELIZA	Bennion et al 2020 [93]	Discussion
			ChatPal	Boyd et al 2022 [67]	Discussion
			Vitalk	Daley et al 2020 [89]	Intervention design
			MYLO	Gaffney et al 2014 [90]	Intervention design
			SELMA	Hauser-Ulrich et al 2020 [85]	Intervention design
			Todaki	Oh et al 2020 [64]	Finding of supplementary qualitative analysis of user feedback
			Woebot	de Nieva et al 2020 [70]	Finding of supplementary qualitative analysis of user feedback
			ChatPal	Kostenius et al 2024 [60]	Findings of qualitative user study
			ChatPal	Potts et al 2023 [83]	Finding of supplementary qualitative analysis of user feedback
			Carebot	Moilanen et al 2023 [76]	Finding of supplementary qualitative analysis of user feedback
			Emohaa	Sabour et al 2023 [59]	Finding of supplementary qualitative analysis of user feedback; discussion point
			3MR_2	Tielman et al 2017 [75]	Intervention design
	Providing Information about MHCA	Advanced notice of chatbot’s purpose	Vitalk	Daley et al 2020 [89]	Intervention design
			SELMA	Hauser-Ulrich et al 2020 [85]	Intervention design
			Woebot-SUDS	Prochaska et al 2021 [74], Prochaska et al 2021 [87]	Intervention design
			Laura	Bickmore et al 2010 [79]	Intervention design
			Woebot	Bae Brandtzaeg et al 2021 [68]	Finding of qualitative user study, discussion point
		Additional MHCA system information available	3MR_2	Tielman et al 2017 [75]	Intervention design
	Clearly non-human MHCA	Clearly non-human	MYLO	Gaffney et al 2014 [90]	Intervention design
			Bella	Loveys et al 2021 [84]	Finding of supplementary qualitative analysis of user feedback
			Woebot-SUDs	Prochaska et al 2021 [74], Prochaska et al 2021 [87]	Intervention design
		Non-personified MHCA	Multiple names	Liao & He 2020 [68]	Discussion
	Reliability, accuracy, and consistency in design, performance, and intervention	Technical soundness	XiaoE	He et al 2022 [61]	Finding of supplementary qualitative analysis of user feedback
			ChatPal	Kostenius et al 2024 [60]	Findings of qualitative user study
			ChatPal	Potts et al 2023 [83]	Finding of supplementary qualitative analysis of user feedback; discussion point
			Todaki	Oh et al 2020 [64]	Finding of supplementary qualitative analysis of user feedback; discussion point
			Emohaa	Sabour et al 2023 [59]	Finding of supplementary qualitative analysis of user feedback
		Accuracy/ coherence	Tess	Klos et al 2021 [91]	Finding of supplementary qualitative analysis of user feedback
			XiaoNan	Liu et al 2022 ("Using AI chatbots...")	Intervention design, discussion point
			Wysa	Beatty et al 2022 [78]	Item in WAI-SR
			SELMA	Hauser-Ulrich et al 2020 [85]	Item in WAI-SR
			ChatPal	Kostenius et al 2024 [60]	Discussion
			Emohaa	Sabour et al 2023 [59]	Finding of supplementary qualitative analysis of user feedback
			Woebot	Balaskas et al 2023 [73]	Item in UMARS
			Elizabeth	Bickmore et al 2010 [80]	Item in WAI-Bond
			ChatPal	Boyd et al 2022 [67]	Item in CUQ
			Philobot	Liu et al 2022 [69]	Item in WAI-SR
			Woebot	de Nieva et al 2020 [70]	Item in scale response, author-created survey
			Woebot-SUDS	Prochaska et al 2021 [74], Prochaska et al 2021 [87]	Item in WAI-SR
			User-chosen name	Vossen et al 2024 [71]	Item in WAV
		Consistency/ reliability	Carebot	Moilanen et al 2023 [76]	Discussion
			Todaki	Oh et al 2020 [64]	Finding of supplementary qualitative analysis of user feedback
			MYLO/ELIZA	Bennion et al 2020 [93]	Item in SUS
			ChatPal	Boyd et al 2022 [67]	Item in SUS
			Philobot	Liu et al 2022 [69]	Item in SUS
			Todaki	Oh et al 2020 [64]	Item in SUS
			3MR_2	Tielman et al 2017 [75]	Item in SUS
	Non-repetitive content	Non-repetitive content	Woebot	Balaskas et al 2023 [73]	Findings of qualitative user study
			ChatPal	Boyd et al 2022 [67]	Discussion
			Woebot	Fitzpatrick et al 2017 [12]	Finding of supplementary qualitative analysis of user feedback
			XiaoE	He et al 2022 [61]	Finding of supplementary qualitative analysis of user feedback
			ChatPal	Kostenius et al 2024 [60]	Finding of qualitative user study
			Todaki	Oh et al 2020 [64]	Finding of supplementary qualitative analysis of user feedback
			Wysa	Inkster et al 2018 [13]	Finding of supplementary qualitative analysis of user feedback
			XiaoNan	Liu et al 2022 [86]	Discussion
Collaboration and Mutuality	Bond, rapport, relationship, and therapeutic alliance	Therapeutic/ working alliance	Wysa	Beatty et al 2022 [78]	WAI-SR
			MYLO/ELIZA	Bennion et al 2020 [93]	Discussion
			Elizabeth	Bickmore et al 2010 [80]	Bond subscale of WAI
			Laura	Bickmore et al 2010 [79]	Intervention design
			Multiple names	Liao & He 2020 [68]	WAI for TBI
			XiaoNan	Liu et al 2022 [86]	WAI-SR; discussion point
			Philobot	Liu et al 2022 [69]	Intervention design
			SELMA	Hauser-Ulrich et al 2020 [85]	WAI-SR, introduction
			XiaoE	He et al 2022 [61]	WAQ; finding of supplementary qualitative analysis of user feedback
			Woebot-SUDs	Prochaska et al 2021 [74], Prochaska et al 2021 [87]	WAI-SR; finding of supplementary qualitative analysis of user feedback; discussion points
			SABORI	Suganuma et al 2018 [94]	Study motivation, discussion point
		Rapport	KIT	Beilharz et al 2021 [77]	Findings of qualitative user study
			Laura	Bickmore et al 2010 [79]	Intervention design
			Bella	Loveys et al 2021 [84]	Friendship Questionnaire; finding of supplementary qualitative analysis of user feedback
		Bond	Wysa	Meheli et al 2022 [88]	Discussion
		Relationship	Laura	Bickmore et al 2010 [79]	Item in an author-created scale-response satisfaction questionnaire
		Therapeutic bond	Woebot	Fitzpatrick et al 2017 [12]	Discussion
			User-chosen name	Vossen et al 2024 [71]	Introduction; WAV-12; discussion point
		Interpersonal closeness	Multiple names	Liao & He 2020 [68]	PICS, IOS Scale
			SELMA	Hauser-Ulrich et al 2020 [85]	Intervention design
	Mutual respect	Mutual Respect	Wysa	Beatty et al 2022 [78]	Item in WAI-SR
			Elizabeth	Bickmore et al 2010 [80]	Item in WAI-Bond
			SELMA	Hauser-Ulrich et al 2020 [85]	Item in WAI-SR
			XiaoE	He et al 2022 [61]	Item in WAQ
			Multiple names	Liao & He 2020 [68]	Item in WAI-TB
			Philobot	Liu et al 2022 [69]	Item in WAI-SR
			Woebot-SUDS	Prochaska et al 2021 [74], Prochaska et al 2021 [87]	Item in WAI-SR
			User-chosen name	Vossen et al 2024 [71]	Item in WAV
	Goal setting/organization, problem resolution, and accountability	Goal setting, organization, and/or accountability	MYLO	Gaffney et al 2014 [90]	Dependent variable measured via qualitative analysis of conversation logs
			Wysa	Beatty et al 2022 [78]	Item in WAI-SR
			Elizabeth	Bickmore et al 2010 [80]	Item in WAI-Bond
			SELMA	Hauser-Ulrich et al 2020 [85]	Item in WAI-SR
			XiaoE	He et al 2022 [61]	Items in WAQ
			Philobot	Liu et al 2022 [69]	Item in WAI-SR
			Woebot-SUDS	Prochaska et al 2021 [74], Prochaska et al 2021 [87]	Item in WAI-SR
			User-chosen name	Vossen et al 2024 [71]	Item in WAV
			Youper	Mehta et al 2021 [65]	Intervention design
			Woebot	Fitzpatrick et al 2017 [12]	Intervention design; finding of supplementary qualitative analysis of user feedback
			Wysa	Sinha et al 2022 [62]	Intervention design
			Tess	Fulmer et al 2018 [92]	Finding of supplementary qualitative analysis of user feedback
			Woebot-SUDs	Prochaska et al 2021 [74], Prochaska et al 2021 [87]	Intervention design
			XiaoNan	Liu et al 2022 [86]	Discussion
		Care via check-ins	Woebot	de Nieva et al 2020 [70]	Finding of supplementary qualitative analysis of user feedback
			Woebot-SUDs	Prochaska et al 2021 [74]	Intervention design
		Ability of chatbot to enable problem resolution/ solving	MYLO/ELIZA	Bennion et al 2020 [93]	Dependent variable measured via author-created scale response questions
			Woebot	de Nieva et al 2020 [70]	Finding of supplementary qualitative analysis of user feedback
			Youper	Mehta et al 2021 [65]	Intervention design
	Reciprocal, personal communication and active listening	Active listening	Woebot	de Nieva et al 2020 [70]	Discussion
		Addressing users by name	Bella	Loveys et al 2021 [84]	Finding of supplementary qualitative analysis of user feedback; discussion point
			Carebot	Moilanen et al 2023 [76]	Discussion
			User-chosen name	Vossen et al 2024 [71]	Finding of supplementary qualitative analysis of user feedback
		MHCA remembers	Carebot	Moilanen et al 2023 [76]	Discussion
			Emohaa	Sabour et al 2023 [59]	Finding of supplementary qualitative analysis of user feedback; discussion point
		Asks follow-up questions	Botstar	Wester et al 2024 [66]	Finding of supplementary qualitative analysis of user feedback
		Mutual self-disclosure	Bella	Loveys et al 2021 [84]	Intervention design
	Perception of receiving social support	Perception of receiving social support	Woebot	Bae Brandtzaeg et al 2021 [68]	Motivation, theme from qualitative user study, discussion points
			Woebot	de Nieva et al 2020 [70]	Finding of supplementary qualitative analysis of user feedback
Peer Support	Encourages seeking out real-life social support	Encourages seeking out real-life social support	Laura	Bickmore et al 2010 [79]	Intervention design
			Woebot	Balaskas et al 2023 [73]	Finding of qualitative user study
			KIT	Beilharz et al 2021 [77]	Intervention design
Empowerment, voice, and choice	Access to or visualizations of past user activity	Access to or visualizations of past user activity	Woebot	Balaskas et al 2023 [73]	Intervention design
			KIT	Beilharz et al 2021 [77]	Findings of qualitative user study
			Laura	Bickmore et al 2010 [79]	Intervention design
			Woebot	Fitzpatrick et al 2017 [12]	Intervention design; finding of supplementary qualitative analysis of user feedback
			Tess	Fulmer et al 2018 [92]	Finding of supplementary qualitative analysis of user feedback
			MYLO	Gaffney et al 2014 [90]	Intervention design
			SELMA	Hauser-Ulrich et al 2020 [85]	Intervention design; Finding of supplementary qualitative analysis of user feedback
			Wysa	Sinha et al 2022 [62]	Intervention design
			Wysa	Inkster et al 2018 [13]	Finding of supplementary qualitative analysis of user feedback
	Customization, personalization, and flexibility	Customization, personalization	Woebot	Balaskas et al 2023 [73]	Findings of qualitative user study, items in uMARS
			EMMA	Ghandeharioun et al 2019 [81]	Finding of supplementary qualitative analysis of user feedback
			SELMA	Hauser-Ulrich et al 2020 [85]	Finding of supplementary qualitative analysis of user feedback; discussion point
			XiaoNan	Liu et al 2022 [86]	Discussion
			XiaoE	He et al 2022 [61]	Intervention design; finding of supplementary qualitative analysis of user feedback
			Carebot	Moilanen et al 2023 [76]	Discussion
			Multiple names	Liao & He 2020 [68]	Discussion
			Bella	Loveys et al 2021 [84]	Finding of supplementary qualitative analysis of user feedback; discussion point
			User-chosen name	Vossen et al 2024 [71]	Motivation and independent variable; intervention design; discussion point
			Botstar	Wester et al 2024 [66]	Discussion
			3MR_2	Tielman et al 2017 [75]	Intervention design
		Flexibility	Emohaa	Sabour et al 2023 [59]	Finding of supplementary qualitative analysis of user feedback
			Wysa	Beatty et al 2022 [78]	Discussion
	User control over MHCA settings	Broader input and output options	Woebot	Balaskas et al 2023 [73]	Findings of qualitative user study
			KIT	Beilharz et al 2021 [77]	Findings of qualitative user study
			Elizabeth	Bickmore et al 2010 [80]	Intervention design
			Vitalk	Daley et al 2020 [89]	Intervention design
			EMMA	Ghandeharioun et al 2019 [81]	Finding of supplementary qualitative analysis of user feedback
			Youper	Mehta et al 2021 [65]	Intervention design
			SELMA	Hauser-Ulrich et al 2020 [85]	Finding of supplementary qualitative analysis of user feedback, intervention design, discussion point
			Todaki	Oh et al 2020 [64]	Intervention design
			ChatPal	Kostenius et al 2024 [60]	Intervention design; findings of qualitative user study; discussion point
			Emohaa	Sabour et al 2023 [59]	Intervention design; finding of supplementary qualitative analysis of user feedback
			ChatPal	Potts et al 2023 [83]	Finding of supplementary qualitative analysis of user feedback
			SABORI	Suganuma et al 2018 [94]	Intervention design, discussion point
			Bella	Loveys et al 2021 [84]	Intervention design
		Control over MHCA	Woebot	Balaskas et al 2023 [73]	Findings of qualitative user study, intervention design
			EMMA	Ghandeharioun et al 2019 [81]	Finding of supplementary qualitative analysis of user feedback and discussion point
			User-chosen name	Vossen et al 2024 [71]	Finding of supplementary qualitative analysis of user feedback and discussion point
			SELMA	Hauser-Ulrich et al 2020 [85]	Intervention design; finding of supplementary qualitative analysis of user feedback
		Ability to opt-out	Woebot	Fitzsimmons-Craft et al 2021 [64]	Intervention design
			Tess	Fulmer et al 2018 [92]	Intervention design
			Woebot	de Nieva et al 2020 [70]	Finding of supplementary qualitative analysis of user feedback
			Wysa	Sinha et al 2022 [62]	Intervention design
			EMMA	Ghandeharioun et al 2019 [81]	Finding of supplementary qualitative analysis of user feedback, item in author-created survey
		Ability to connect with other apps and devices	Wysa	Inkster et al 2018 [13]	Finding of supplementary qualitative analysis of user feedback, discussion point
	User autonomy, confidence, motivation, self-efficacy	Autonomy	Wysa	Beatty et al 2022 [78]	Speculative finding, intervention design, discussion
		Perceived control over feelings of helplessness	Todaki	Oh et al 2020 [64]	Anxiety Control Questionnaire; discussion point
		User confidence	Laura	Bickmore et al 2010 [79]	Intervention design
			Tess	Klos et al 2021 [91]	Finding of supplementary qualitative analysis of user feedback
			MYLO/ELIZA	Bennion et al 2020 [93]	Item in SUS
			ChatPal	Boyd et al 2022 [67]	Item in SUS
			Multiple names	Liao & He 2020 [68]	Item in Satisfaction Scale
			Philobot	Liu et al 2022 [69]	Item in SUS
			Bella	Loveys et al 2021 [84]	Item in Friendship Questionnaire
			Todaki	Oh et al 2020 [64]	Item in SUS, items in ACQ
			3MR_2	Tielman et al 2017 [75]	Item in SUS
		Confidence in dealing with problem effectively	Woebot-SUDs	Prochaska et al 2021 [74], Prochaska et al 2021 [87]	Item in CSQ
		Encourages self-help	KIT	Beilharz et al 2021 [77]	Findings of qualitative user study
			XiaoE	He et al 2022 [61]	Item in Acceptability Scale
		Can provide feedback	Woebot	Balaskas et al 2023 [73]	Item in UMARS
		Increases motivation	Woebot	Balaskas et al 2023 [73]	Item in UMARS
		Encourages self-awareness	Woebot	Fitzpatrick et al 2017 [12]	Item in user satisfaction survey
			Tess	Fulmer et al 2018 [92]	Item in user satisfaction survey
Sensitivity to cultural, historical, and gender issues	Accessibility	Accessibility	KIT	Beilharz et al 2021 [77]	Findings of qualitative user study
			Tess	Fulmer et al 2018 [92]	Finding of supplementary qualitative analysis of user feedback
			MYLO/ELIZA	Bennion et al 2020 [93]	Item in SUS
			3MR_2	Tielman et al 2017 [75]	Item in SUS
			ChatPal	Boyd et al 2022 [67]	Item in SUS, item in CUQ
			SELMA	Hauser-Ulrich et al 2020 [85]	Author-created scale response question measuring acceptance
			XiaoE	He et al 2022 [61]	Item in UMUX-LITE
			Philobot	Liu et al 2022 [69]	Item in SUS
			Todaki	Oh et al 2020 [64]	Item in SUS
			Unnamed	Philip et al 2017 [82]	Item in Acceptability E Scale
			Woebot-SUDs	Prochaska et al 2021 [74], Prochaska et al 2021 [87]	Item in Acceptability Scale
			Emohaa	Sabour et al 2023 [59]	User survey on chatbot performance
			Wysa	Meheli et al 2022 [88]	Study motivation and discussion point
			ChatPal	Boyd et al 2022 [67]	Item in SUS
			Woebot-SUDs	Prochaska et al 2021 [74]	Introduction, discussion point
			XiaoNan	Liu et al 2022 [86]	Discussion
		Short messages	ChatPal	Kostenius et al 2024 [60]	Findings of qualitative user study
	Usable by diverse users	Usable by diverse users	Woebot	Balaskas et al 2023 [73]	Item in UMARS, discussion point
			KIT	Beilharz et al 2021 [77]	Theme from qualitative user study
			Elizabeth	Bickmore et al 2010 [80]	Intervention design
			ChatPal	Kostenius et al 2024 [60]	Findings of qualitative user study
	Sensitivity to user characteristics (e.g., race, health literacy)	Adapted based on audience and context	Botstar	Wester et al 2024 [66]	Finding of supplementary qualitative analysis of user feedback; discussion point
		Mixed-race visual depiction of chatbot	Bella	Loveys et al 2021 [84]	Intervention design
		(Not) mirroring racial characteristics in visual depiction of chatbot	Multiple names	Liao & He 2020 [68]	Motivation and independent variable; discussion
		Sensitivity to health literacy	Elizabeth	Bickmore et al 2010 [80]	Discussion point, Rapid Estimate of Adult Literacy in Medicine (REALM)
	Sensitivity to user concerns and symptoms (e.g., chronic pain, schizophrenia)	Communication style for clients with schizophrenia	Laura	Bickmore et al 2010 [79]	Intervention design
		Addressing both carer and younger client needs and concerns	KIT	Beilharz et al 2021 [77]	Sampling method, theme from qualitative user study, discussion points
		Sensitivity to chronic pain-specific concerns	Wysa	Meheli et al 2022 [88]	Sampling method, mixed-methods findings and discussion points
			Wysa	Sinha et al 2022 [62]	Intervention design, sampling method, mixed-methods findings and discussion points
		Sensitivity to socioeconomic concerns	Wysa	Meheli et al 2022 [88]	Mixed-methods finding
	Sensitivity to user language/nationality	Revised approach from U.S. study for Argentinean university students	Tess	Klos et al 2021 [91]	Intervention design, discussion point
		Multilingual chatbot	ChatPal	Potts et al 2023 [83]	Intervention design, finding of supplementary qualitative analysis of user feedback, discussion point
			ChatPal	Kostenius et al 2024 [60]	Intervention design
