# Supplementary material for: Current Landscape of Mental Health Conversational Agents From a Trauma-Informed Care Lens: Scoping Review
Source: JMIR Ment Health. 2026 Apr 30;13:e77876. doi: 10.2196/77876 (PMC13132591; doi:10.2196/77876)
Supplement: Multimedia Appendix 4 [file mental-v13-e77876-s004.xlsx]

## Sheet: Supplementary Table 5
Theme	TIC Principle (Paper Table 2) or Related Implicit Concept (Paper Table 3)	Recommendation	Mental Health Conversational Agent (MHCA)	Source
Digital safety-related concepts	Safety	Increase felt safety by having anonymous app that doesn't require login	Wysa	Beatty et al 2022 [78]
	Trustworthiness and transparency and Safety	Make app anonymous to improve sense of safety and trust	ChatPal	Kostenius et al 2024 [60]
	Trustworthiness and transparency	Call user by their name to build trust	CareBot	Moilanen et al 2023 [76]
	Safety - Digital safety-related concepts (anonymity, integrity, password protection, security, privacy)	Instruct users not to share any personal information (eg, name, address, and date of birth) that could be used to identify them.	Emohaa	Sabour et al 2023 [59]
	Safety - Digital safety-related concepts (anonymity, integrity, password protection, security, privacy)	Make app anonymous	Woebot	Bae Brandtzaeg et al 2021 [68]
	Safety - Digital safety-related concepts (anonymity, integrity, password protection, security, privacy)	Provide anonymity and privacy to create a space for self-disclosure	Woebot	Bae Brandtzaeg et al 2021 [68]
	Safety - Digital safety-related concepts (anonymity, integrity, password protection, security, privacy)	Require name and password to login	Vitalk	Daley et al 2020 [89]
	Safety - Digital safety-related concepts (anonymity, integrity, password protection, security, privacy)	Make app anonymous	ChatPal	Kostenius et al 2024 [60]
	Safety - Digital safety-related concepts (anonymity, integrity, password protection, security, privacy)	Don't call users by their name, as it can make them identifiable and impact privacy	CareBot	Moilanen et al 2023 [76]
	Safety - Digital safety-related concepts (anonymity, integrity, password protection, security, privacy)	Provide anonymity and privacy to create a space for self-disclosure	ChatPal	Potts et al 2023 [83]
	Safety - Digital safety-related concepts (anonymity, integrity, password protection, security, privacy)	Require name and password to login	MYLO and ELIZA	Gaffney et al 2013 [90]
	Safety - Digital safety-related concepts (anonymity, integrity, password protection, security, privacy)	Make app anonymous	Wysa	Meheli et al 2021 [88]
	Collaboration and mutuality - Reciprocal, personal communication and active listening	Call users by their name to make conversation more personal	User-chosen name	Vossen et al 2024 [71]
	Collaboration and mutuality - Reciprocal, personal communication and active listening	Address users by their name	Bella	Loveys et al 2021 [84]
Quality of Content	Safety	Use predefined validated content rather than AI-generated content to ensure clincially safe space	Wysa	Beatty et al 2022 [78]
	Trustworthiness and transparency	Ensure information provided by chatbot is trustworthy and of high quality	Woebot	Bae Brandtzaeg et al 2021 [68]
	Trustworthiness and transparency	To ensure trust, chatbot should disclose if the contents are verified by clinical experts	ChatPal	Kostenius et al 2024 [60]
	Trustworthiness and transparency	To ensure trust, provide information on who validated the chatbot's provided information	CareBot	Moilanen et al 2023 [76]
	Trustworthiness and Transparency - Clear instructions and communication	Chatbot should explain why certain intervention was chosen	KIT	Beilharz et al 2021 [77]
	Trustworthiness and Transparency - Providing Information about MHCA	Provide details on who articulated and assessed the modules on self-care methods within the chatbot	CareBot	Moilanen et al 2023 [76]
	Trustworthiness and transparency - Reliability, accuracy, and consistency in design, performance, and intervention	Limit the content of the chatbot to only content approved by professionals	XiaoNan	Liu et al 2022 [86]
Crisis Intervention	Safety	Provide an ‘SOS’ feature creates a safety plan and provides access to crisis helplines	Woebot	Balaskas et al 2023 [73]
	Safety	Increase system safety by incorporating automated recognition of harmful content	CareBot	Moilanen et al 2023 [76]
	Safety	Ensure patient safety by introducing a clinician in the loop to check questionnaire scores and directly call users.	3MR_2	Tielman et al 2017 [75]
	Safety	Increase system safety by incorporating automated recognition of suicidal ideation	Emohaa	Sabour et al 2023 [59]
	Safety - Mental health crisis-related content option	Include modules in system design that assess mental health emergencies and provide access to hotlines.	XiaoNan	Liu et al 2022 [86]
	Safety - Mental health crisis-related content option	Provide a "help me" button to help users seek support during emergencies	Todaki	Oh et al 2020 [64]
	Safety - Mental health crisis-related content option	Provide emergency helpline/services under "help now" section	KIT	Beilharz et al 2021 [77]
	Safety - Mental health crisis-related content option	Signpost crisis support resources in case users need additional help	ChatPal	Potts et al 2023 [83]
	Trustworthiness and Transparency - Providing Information about MHCA	Notify first time users that chatbot is not a crisis service	Woebot-SUDs	Prochaska et al 2021 [74]
	Trustworthiness and Transparency - Providing Information about MHCA	Chatbot should introduce itself, explain the intended use of the device, how data are treated, and that it is not a crisis service	Woebot-SUDs	Prochaska et al 2021 [87]
	Safety - Crisis or MHCA failure detection and real-life services/hotlines provision	If chatbot does not understand input, provide a fallback message disclosing the chatbot's limitations and directing the user to crisis helplines in their area.	ChatPal	Potts et al 2023 [83]
	Safety - Crisis or MHCA failure detection and real-life services/hotlines provision	If chatbot does not understand input, provide a fallback message disclosing the chatbot's limitations and directing the user to crisis helplines in their area.	ChatPal	Kostenius et al 2024 [60]
	Safety - Crisis or MHCA failure detection and real-life services/hotlines provision	Provide crisis information when a predefined trigger words are detected	Vitalk	Daley et al 2020 [89]
	Safety - Crisis or MHCA failure detection and real-life services/hotlines provision	Include crisis intervention mechanisms	Tessa	Fitzsimmons-Craft et al 2021 [64]
	Safety - Crisis or MHCA failure detection and real-life services/hotlines provision	Provide crisis management when a predefined trigger words are detected	Tessa	Fitzsimmons-Craft et al 2021 [64]
	Safety - Crisis or MHCA failure detection and real-life services/hotlines provision	Include crisis intervention with helpline/resources for suicidal/homicidal ideation	Tess	Fulmer et al 2018 [92]
	Safety - Crisis or MHCA failure detection and real-life services/hotlines provision	Provide crisis management when a predefined trigger words are detected	Tess	Fulmer et al 2018 [92]
	Safety - Crisis or MHCA failure detection and real-life services/hotlines provision	Detect crisis language (e.g., "want to cut myself") and confirm it with the user	Woebot-SUDs	Prochaska et al 2021 [74]
	Safety - Crisis or MHCA failure detection and real-life services/hotlines provision	Detect suicidal ideation and provide crisis and emergency phone and text information in response.	Tess	Klos et al 2021 [91]
	Safety - Crisis or MHCA failure detection and real-life services/hotlines provision	Provide immediate recommendations of emergency information when signs of suicide risk are identified	Emohaa	Sabour et al 2023 [59]
	Safety - Crisis or MHCA failure detection and real-life services/hotlines provision	Detect conversations about self-harm and trigger contact information for suicide hotlines or human contacts	User-chosen name	Vossen et al 2024 [71]
	Safety - Crisis or MHCA failure detection and real-life services/hotlines provision	Integrate a filtering system for conversations around self-harm or urgent matters to avoid generative AI producing inaccurate responses	User-chosen name	Vossen et al 2024 [71]
Context sensitivity	Safety and Sensitivity to cultural, historical, and gender issues	Design embodied chatbots to be gender non-specific, as it made users feel safe and did not trigger body image issues	KIT	Beilharz et al 2021 [77]
	Empowerment, voice, and choice - User control over MHCA settings	Provide button options to better accommodate non-English speakers in a noisy setting	Elizabeth	Bickmore et al 2010 [80]
	Empowerment, voice, and choice - User control over MHCA settings	Provide activities that can be done on phone and do not make noise	EMMA	Ghandeharioun et al 2019 [81]
	Empowerment, voice, and choice - User control over MHCA settings	Offer user ability to name the chatbot, as they could avoid names that are triggering	User-chosen name	Vossen et al 2024 [71]
	Empowerment, Voice, and Choice - Customization, personalization, and flexibility	Incorporate awareness of users' situations to avoid sending notifications to perform activities that may be inappropriate (e.g., using Facebook, going to team mate's office)	EMMA	Ghandeharioun et al 2019 [81]
	Sensitivity to cultural, historical, and gender issues - Sensitivity to user language/nationality	Ensure intervention quality is retained when translating between languages	Tess	Klos et al 2021 [91]
	Sensitivity to cultural, historical, and gender issues - Sensitivity to user language/nationality	Offer support for multiple languages that users may prefer	ChatPal	Kostenius et al 2024 [60]
	Sensitivity to cultural, historical, and gender issues - Sensitivity to user language/nationality	Provide a glossary for terminology the chatbot uses if it may not be commonly used in some users' languages (e.g., mental health terminology)	ChatPal	Potts et al 2023 [83]
	Sensitivity to cultural, historical, and gender issues - Sensitivity to user language/nationality	Offer support for multiple languages that users may prefer	ChatPal	Potts et al 2023 [83]
	Sensitivity to cultural, historical, and gender issues - Accessible and usable to diverse users	Provide diverse content for diverse populations	Woebot	Balaskas et al 2023 [73]
	Sensitivity to cultural, historical, and gender issues - Accessible and usable to diverse users	Incorporate sensitivity towards users' contexts	Woebot	Balaskas et al 2023 [73]
	Sensitivity to cultural, historical, and gender issues - Accessible and usable to diverse users	Ensure chatbot is easy to use by users with diverse computer skills	Laura	Bickmore et al 2010 [79]
	Sensitivity to cultural, historical, and gender issues - Accessible and usable to diverse users	Consider that some design choices may make text hard to see for visually impaired people	ChatPal	Boyd et al 2022 [67]
	Sensitivity to cultural, historical, and gender issues - Accessible and usable to diverse users	Ensure font size is large enough to read clearly	ChatPal	Boyd et al 2022 [67]
	Sensitivity to cultural, historical, and gender issues - Accessible and usable to diverse users	Provide diverse content	Todaki	Oh et al 2020 [64]
	Sensitivity to cultural, historical, and gender issues - Accessible and usable to diverse users	Use words/language that are specific to individual users to make the intervention more accessible	Vitalk	Daley et al 2020 [89]
	Sensitivity to cultural, historical, and gender issues - Sensitivity to user characteristics (eg, race, health literacy)	Use audience-dependent language to indicate awareness of relevant audience-dependent topics	Botstar	Wester et al 2024 [66]
	Sensitivity to cultural, historical, and gender issues - Sensitivity to user characteristics (eg, race, health literacy)	Ensure racial mirroring is available for Black participants, as they had a much stronger preferences for same race agents than other racial groups	Multiple names	Liao & He 2020 [72]
	Sensitivity to cultural, historical, and gender issues - Sensitivity to user characteristics (eg, race, health literacy)	Incorporate context awareness (e.g., using language appropriate for young users, don't be confrontational)	Botstar	Wester et al 2024 [66]
	Sensitivity to cultural, historical, and gender issues - Sensitivity to user characteristics (eg, race, health literacy) & Collaboration and mutuality - Bond, rapport, relationship, and therapeutic alliance	Offer racial mirroring (i.e., the chatbot's racial characteristics mirror the user's) to facilitate the interpersonal relationship between user and chatbot	Multiple names	Liao & He 2020 [72]
	Trustworthiness and Transparency - Clear instructions and communication	Ensure buttons are clear to users	ChatPal	Boyd et al 2022 [67]
Human-like interaction or embodiment	Trustworthiness and transparency	Since it may be interpreted as untrustworthy, do not incorporate a feature where the embodied agent looks away from the user	Laura	Bickmore et al 2010 [79]
	Trustworthiness and transparency	Avoid 'corny' language or 'trying too hard' to improve trust	Botstar	Wester et al 2024 [66]
	Trustworthiness and transparency	Consider incorporating embodiment in chatbot to elicit patient trust	Unnamed	Philip et al 2017 [82]
	Trustworthiness and transparency - Clearly non-human MHCA	Make chatbot avatar a cartoon instead of human to ensure it is clear the chatbot is not human	Laura	Bickmore et al 2010 [79]
	Trustworthiness and transparency - Clearly non-human MHCA	Avoid a too realistic human-like appearance and interaction, as it can be deceptive and misleading by implying promises of functionality that can never be reached	Multiple names	Liao & He 2020 [72]
	Trustworthiness and transparency - Clearly non-human MHCA	Don't pretend to be human or share a human-like backstory to avoid being inauthentic	Bella	Loveys et al 2021 [84]
	Collaboration and mutuality - Bond, rapport, relationship, and therapeutic alliance	Build up interpersonal closeness by imitating a real human chat-based conversation by using emojis and some sense of humor.	SELMA	Hauser-Ulrich et al 2020 [85]
	Collaboration and mutuality - Bond, rapport, relationship, and therapeutic alliance	Use a pictorial character within the message chat to represent the chatbot (ie, to make it feel as though you're talking to "someone") as a shortcut for building rapport with users.	KIT	Beilharz et al 2021 [77]
	Collaboration and mutuality - Bond, rapport, relationship, and therapeutic alliance	Incorporate some elements of an anthropomorphic interface to ensure working alliance, including at least language at at most some form of body for nonverbal behavior.	Laura	Bickmore et al 2010 [79]
	Collaboration and mutuality - Bond, rapport, relationship, and therapeutic alliance	Incorporate an orientation phase that includes building rapport by demonstrating care and interest in the user and establishing norms and expectations for interactions.	Laura	Bickmore et al 2010 [79]
	Safety - Positive emotional and psychological experience of using chatbot (eg, empathy, validation, nonjudgemental, warmth)	Include relational behavior (calling the patient by name; social chat at the beginning of every interaction, meta-relational communication, appropriate humor, appropriate feedback at every empathic opportunity, references to information discussed in past interactions) to improve bedside manner of chatbot.	Elizabeth	Bickmore et al 2010 [80]
	Safety - Positive emotional and psychological experience of using chatbot (eg, empathy, validation, nonjudgemental, warmth)	Ask if the user feels better after a conversation to demonstrate empathy and comfort	Woebot	Bae Brandtzaeg et al 2021 [68]
	Safety - Positive emotional and psychological experience of using chatbot (eg, empathy, validation, nonjudgemental, warmth)	Make sure the chatbot seems engaged in the interaction (e.g., how robotic does it feel, do its eyes focus on the user)	Bella	Loveys et al 2021 [84]
	Safety - Positive emotional and psychological experience of using chatbot (eg, empathy, validation, nonjudgemental, warmth)	Demonstrate a caring and personable attitude through tone	Woebot	de Nieva et al 2020 [70]
	Safety - Positive emotional and psychological experience of using chatbot (eg, empathy, validation, nonjudgemental, warmth)	Adopt an approachable, conversational, and supportive tone rather than a solely formal and factual one.	KIT	Beilharz et al 2021 [77]
	Safety - Positive emotional and psychological experience of using chatbot (eg, empathy, validation, nonjudgemental, warmth)	Ensure the chatbot doesn't seem robotic	Botstar	Wester et al 2024 [66]
	Safety - Positive emotional and psychological experience of using chatbot (eg, empathy, validation, nonjudgemental, warmth)	Avoid overly friendly behaviors	Botstar	Wester et al 2024 [66]
Data storing practices	Trustworthiness and transparency	Consider that chatbots may be trusted more for storing data that feels less personal (e.g., mood logs), and less for personal data	ChatPal	Boyd et al 2022 [67]
	Trustworthiness and transparency	Ensure data privacy, store data securely, and be transparent to be trustworthy	ChatPal	Boyd et al 2022 [67]
	Trustworthiness and transparency	Demostrate privacy protection for user data to show Trustworthiness and transparency	Woebot	Bae Brandtzaeg et al 2021 [68]
	Safety - Digital safety-related concepts (anonymity, integrity, password protection, security, privacy)	Don't archive conversations and enable free sharing	Woebot	Bae Brandtzaeg et al 2021 [68]
	Safety - Digital safety-related concepts (anonymity, integrity, password protection, security, privacy)	Users feel uncomfortable to share private data to multiple sources, so chatbot should only ask permission once	CareBot	Moilanen et al 2023 [76]
Accessibility	Safety - Digital safety-related concepts (anonymity, integrity, password protection, security, privacy)	Ensure chatbots can be accessed from home to increase feelings of privacy	Woebot	Bae Brandtzaeg et al 2021 [68]
	Safety - Enabling self-disclosure	Offer immediate, stigma-free, and usable emotional support	Woebot-SUDs	Prochaska et al 2021 [74]
	Safety - 24/7 Availability	Ensure chatbot is available 24/7	Woebot	Bae Brandtzaeg et al 2021 [68]
	Safety - 24/7 Availability	Ensure chatbot is available 24/7 regardless of circumstance	ChatPal	Kostenius et al 2024 [60]
	Empowerment, voice, and choice - User autonomy, confidence, motivation, self-efficacy	Ensure chatbot is available 24/7 to reduce feelings of helplessness	Todaki	Oh et al 2020 [64]
	Collaboration and mutuality - Bond, rapport, relationship, and therapeutic alliance	Ensure system is not confusing or frustrating to use to ensure therapeutic alliance	MYLO and ELIZA	Bennion et al 2020 [93]
	Trustworthiness and transparency - Reliability, accuracy, and consistency in design, performance, and intervention	Respond to user inputs in real time	Woebot-SUDs	Prochaska et al 2021 [87]
	Trustworthiness and Transparency - Clear instructions and communication	Ensure interface is easily understandable	Todaki	Oh et al 2020 [64]
	Trustworthiness and Transparency - Clear instructions and communication	Ensure that interface and visuals are appealing and easily understandable	Woebot	Balaskas et al 2023 [73]
Intervention content	Trustworthiness and transparency	Offer relevant psychoeducational content to create transparency and address stereotypes against user conditions	SELMA	Hauser-Ulrich et al 2020 [85]
	Empowerment, Voice, and Choice	Use CBT to empower users to take an active role in their care	SELMA	Hauser-Ulrich et al 2020 [85]
	Empowerment, Voice, and Choice	Empower users to seek help by providing step-by-step instructions on seeking professional treatment.	KIT	Beilharz et al 2021 [77]
	Trustworthiness and Transparency - Clear instructions and communication	Incorporate a set structure in daily interaction sequences.	EMMA	Ghandeharioun et al 2019 [81]
	Empowerment, Voice, and Choice - Customization, personalization, and flexibility	Prioritize shorter and simpler activities	EMMA	Ghandeharioun et al 2019 [81]
	Empowerment, Voice, and Choice - Customization, personalization, and flexibility	Avoid inflexible and tedious content to encourage users to maintain interest in chatbot interactions	XiaoE	He et al 2022 [61]
	Trustworthiness and Transparency - Clear instructions and communication	Provide clear instructions on how to start with each technique offered	CareBot	Moilanen et al 2023 [76]
Giving hope to users	Empowerment, Voice, and Choice	Be supportive, positive, and instill a feeling that users are in control and things to can change to empower them	ChatPal	Kostenius et al 2024 [60]
	Empowerment, voice, and choice - User autonomy, confidence, motivation, self-efficacy	Provide more encouraging language to seek self help	KIT	Beilharz et al 2021 [77]
	Empowerment, voice, and choice - User autonomy, confidence, motivation, self-efficacy	Establish confidence in patients (e.g., "you will do super on your own")	Laura	Bickmore et al 2010 [79]
	Empowerment, voice, and choice - User autonomy, confidence, motivation, self-efficacy	Encourage users to deal with their problem	Woebot-SUDs	Prochaska et al 2021 [87]
	Safety - Enabling self-disclosure	Empower self-help in users by influencing honesty and self-disclosure	Woebot	Bae Brandtzaeg et al 2021 [68]
	Safety - Positive emotional and psychological experience of using chatbot (eg, empathy, validation, nonjudgemental, warmth)	Emphasize users' achieved tasks	SELMA	Hauser-Ulrich et al 2020 [85]
Showing Empathy/Sympathy	Safety - Positive emotional and psychological experience of using chatbot (eg, empathy, validation, nonjudgemental, warmth)	Should demonstrate empathy and create friendship	SELMA	Hauser-Ulrich et al 2020 [85]
	Safety - Positive emotional and psychological experience of using chatbot (eg, empathy, validation, nonjudgemental, warmth)	Use a positive aesthetic and reassuring phrases to ensure trust	CareBot	Moilanen et al 2023 [76]
	Safety - Positive emotional and psychological experience of using chatbot (eg, empathy, validation, nonjudgemental, warmth)	Provide empathic responses based on user's stated mood	Woebot-SUDs	Prochaska et al 2021 [74]
	Safety - Positive emotional and psychological experience of using chatbot (eg, empathy, validation, nonjudgemental, warmth)	Provide emapthic responses that are appropriate to the participants' inputted emotion or concern.	Tess	Fulmer et al 2018 [92]
	Safety - Positive emotional and psychological experience of using chatbot (eg, empathy, validation, nonjudgemental, warmth)	Provide empathic responses based on user's stated mood	Woebot	Fitzpatrick et al 2017 [12]
	Safety - Positive emotional and psychological experience of using chatbot (eg, empathy, validation, nonjudgemental, warmth)	Use warm but neutral statements rather than nonspecific positive responses (eg, "Wonderful!") to avoid reinforcing problematic responses from the user.	Tessa	Fitzsimmons-Craft et al 2021 [64]
	Safety - Positive emotional and psychological experience of using chatbot (eg, empathy, validation, nonjudgemental, warmth)	Avoid confrontation and be sensitive towards users	Botstar	Wester et al 2024 [66]
User Control and Customization	Trustworthiness and transparency	Allow the user to view and modify what the chatbot has learned about the user to improve transparency	User-chosen name	Vossen et al 2024 [71]
	Empowerment, voice, and choice - User control over MHCA settings	Enable user to select the areas of focus to work on	Woebot	Balaskas et al 2023 [73]
	Empowerment, voice, and choice - User control over MHCA settings	Show conversation history and enable scrolling back and forth	Elizabeth	Bickmore et al 2010 [80]
	Empowerment, voice, and choice - User control over MHCA settings	Split longer messages so they don't need a "see more" option	KIT	Beilharz et al 2021 [77]
	Empowerment, voice, and choice - User control over MHCA settings	Ensure users can opt out from reminders	Tessa	Fitzsimmons-Craft et al 2021 [64]
	Empowerment, voice, and choice - User control over MHCA settings	Ensure users can opt out from reminders	Tess	Fulmer et al 2018 [92]
	Empowerment, voice, and choice - User control over MHCA settings	Allow users to view, download, and listen to chatbot content anytime, anywhere	Todaki	Oh et al 2020 [64]
	Empowerment, voice, and choice - User control over MHCA settings	Offer choice over what time check-ins happen	Wysa	Sinha et al 2022 [62]
	Empowerment, voice, and choice - User control over MHCA settings	Provide option for user to initiate the conversation	SELMA	Hauser-Ulrich et al 2020 [85]
	Empowerment, voice, and choice- Customization, personalization, and flexibility	Offer customization over the persona of the therapeutic agent to increase sense of control and set realistic expectations	Multiple names	Liao & He 2020 [72]
	Empowerment, voice, and choice- Customization, personalization, and flexibility	Consider what options users can customize and which are predefined to ensure there are careful boundaries	Botstar	Wester et al 2024 [66]
	Empowerment, voice, and choice- Customization, personalization, and flexibility	Chatbot should sometimes take initiative to continute the conversation	Emohaa	Sabour et al 2023 [59]
	Empowerment, voice, and choice- Customization, personalization, and flexibility	Offer user choice over the virtual agent they use, so they can pick one they mostly relate to and feel comfortable with	3MR_3	Tielman et al 2017 [75]
	Empowerment, Voice, and Choice - Customization, personalization, and flexibility	Allow user to choose the therapy style, making it more tailored to user need	User-chosen name	Vossen et al 2024 [71]
	Empowerment, Voice, and Choice - Customization, personalization, and flexibility	Offer customization	Woebot	Balaskas et al 2023 [73]
	Empowerment, voice, and choice - Customization, personalization, and flexibility & Collaboration and mutuality - Bond, rapport, relationship, and therapeutic alliance	Offer personalization to give user autonomy and increase therapeutic bond	User-chosen name	Vossen et al 2024 [71]
	Empowerment, voice, and choice - User autonomy, confidence, motivation, self-efficacy	Offer personalization (e.g., allowing self-selection of intervention components) to give user autonomy	SELMA	Hauser-Ulrich et al 2020 [85]
	Empowerment, voice, and choice - User autonomy, confidence, motivation, self-efficacy	Provide user-led conversation	Wysa	Beatty et al 2022 [78]
	Empowerment, voice, and choice - User autonomy, confidence, motivation, self-efficacy	Avoid sounding prescriptive or unable to give control over to user	EMMA	Ghandeharioun et al 2019 [81]
	Empowerment, voice, and choice - User autonomy, confidence, motivation, self-efficacy & Collaboration and mutuality - Bond, rapport, relationship, and therapeutic alliance	Foster individual autonomy to build therapeutic alliance	Wysa	Beatty et al 2022 [78]
	Empowerment, voice, and choice - Access to or visualizations of past user activity	Show behavior over time	Laura	Bickmore et al 2010 [79]
	Empowerment, voice, and choice - Access to or visualizations of past user activity	Provide access to previous conversations	MYLO and ELIZA	Gaffney et al 2013 [90]
	Collaboration and mutuality - Goal setting/organization, problem resolution, and accountability	Provide autonomy and customization to facilitate agreement on therapy goals and division of tasks	User-chosen name	Vossen et al 2024 [71]
	Collaboration and mutuality - Goal setting/organization, problem resolution, and accountability	Enable users to choose topics to work on	SELMA	Hauser-Ulrich et al 2020 [85]
	Trustworthiness and transparency - Trustworthiness and transparency - Reliability, accuracy, and consistency in design, performance, and intervention	Provide the flexibility to go back if something is clicked mistakenly	ChatPal	Kostenius et al 2024 [60]
Accuracy and reliability	Safety	The system should demonstrate the ability to tell right from wrong (eg, not be "evil")	Botstar	Wester et al 2024 [66]
	Trustworthiness and transparency	Ensure users receive the right kind of help to avoid trust issues	ChatPal	Kostenius et al 2024 [60]
	Trustworthiness and transparency	Listen to the user and provide suitable techniques and information to build trust	CareBot	Moilanen et al 2023 [76]
	Trustworthiness and transparency and Collaboration and mutuality	Improve ability to understand user inputs and context to avoid a loss of trust, rapport, therapeutic alliance, and collaboration	Woebot	de Nieva et al 2020 [70]
	Safety - Input handling for safety (limiting input options, ability to handle unexpected input)	Incorporate the ability to respond to unexpected texts	Woebot	Fitzpatrick et al 2017 [12]
	Empowerment, voice, and choice - Access to or visualizations of past user activity	Close conversations with a brief summary of the interaction	SELMA	Hauser-Ulrich et al 2020 [85]
	Trustworthiness and transparency - Non-repetitive content	Avoid repetitiveness	Woebot	Fitzpatrick et al 2017 [12]
	Trustworthiness and Transparency - Clear instructions and communication	Ensure navigating content is straightforward and doesn't face technical barriers	ChatPal	Potts et al 2023 [83]
	Trustworthiness and transparency - Reliability, accuracy, and consistency in design, performance, and intervention	Avoid irrelevant and misunderstood responses to avoid frustrating users	Wysa	Beatty et al 2022 [78]
	Trustworthiness and transparency - Reliability, accuracy, and consistency in design, performance, and intervention	Avoid making inaccurate claims about the chatbot	Woebot	Bae Brandtzaeg et al 2021 [68]
	Trustworthiness and transparency - Reliability, accuracy, and consistency in design, performance, and intervention	Incorporate the ability to respond to unexpected texts	Tess	Fulmer et al 2018 [92]
	Trustworthiness and transparency - Reliability, accuracy, and consistency in design, performance, and intervention	Address technical problems such as glitches and lags	XiaoE	He et al 2022 [61]
	Trustworthiness and transparency - Reliability, accuracy, and consistency in design, performance, and intervention	Design accurate interventions to increase satisfaction	Tess	Klos et al 2021 [91]
	Trustworthiness and transparency - Reliability, accuracy, and consistency in design, performance, and intervention	Address technical errors like language selection, slow loading speed, and unresponsiveness to avoid dissatisfaction	ChatPal	Kostenius et al 2024 [60]
	Trustworthiness and transparency - Reliability, accuracy, and consistency in design, performance, and intervention	Provide accurate and reliable help and information	ChatPal	Kostenius et al 2024 [60]
	Trustworthiness and transparency - Reliability, accuracy, and consistency in design, performance, and intervention	Ensure results are presented uniformly to avoid inconsistencies	CareBot	Moilanen et al 2023 [76]
	Trustworthiness and transparency - Reliability, accuracy, and consistency in design, performance, and intervention	Provide reliable information about the disorder and how to deal with it, making it easy to identify information sources	Todaki	Oh et al 2020 [64]
	Trustworthiness and transparency - Reliability, accuracy, and consistency in design, performance, and intervention	Address technical problems to improve satisfaction	Todaki	Oh et al 2020 [64]
	Trustworthiness and transparency - Reliability, accuracy, and consistency in design, performance, and intervention	Avoid providing incorrect answers	Todaki	Oh et al 2020 [64]
	Trustworthiness and transparency - Reliability, accuracy, and consistency in design, performance, and intervention	Address basic functionality like buttons workings	Emohaa	Sabour et al 2023 [59]
	Trustworthiness and transparency - Reliability, accuracy, and consistency in design, performance, and intervention	Avoid irrelevant or incoherent responses	Emohaa	Sabour et al 2023 [59]
User disclosure	Trustworthiness and transparency	Build trust and rapport first to enable users to freely express themselves	ChatPal	Kostenius et al 2024 [60]
	Safety - Enabling self-disclosure	A nonjudgmental atmosphere, complete anonymity, accessibility, and constant availability may create a space for disclosure.	Wysa	Meheli et al 2021 [88]
	Safety - Positive emotional and psychological experience of using chatbot (eg, empathy, validation, nonjudgemental, warmth)	Ensure chatbot is nonjudgmental to enable self-disclosure	Woebot	Bae Brandtzaeg et al 2021 [68]
	Safety - Positive emotional and psychological experience of using chatbot (eg, empathy, validation, nonjudgemental, warmth)	Consider that people may be less comfortable with self-disclosure when chatbot is shown to be the same race as them	Multiple names	Liao & He 2020 [72]
	Safety - Positive emotional and psychological experience of using chatbot (eg, empathy, validation, nonjudgemental, warmth)	Give encouraging words to reduce fear of judgement	Multiple names	Liao & He 2020 [72]
	Safety - Positive emotional and psychological experience of using chatbot (eg, empathy, validation, nonjudgemental, warmth)	Display a gentle voice and facial expression to help with self-disclosure	Bella	Loveys et al 2021 [84]
Targeted, relevant, non-repetitive, non-generic responses	Trustworthiness and transparency	Connect chatbot results to reported user experiences to increase trust	CareBot	Moilanen et al 2023 [76]
	Trustworthiness and transparency	Avoid providing out-of-context responses to descriptions of life events to avoid mistrust	Woebot	de Nieva et al 2020 [70]
	Trustworthiness and transparency	Offer more non-repetitive content	Woebot	Balaskas et al 2023 [73]
	Empowerment, voice, and choice - User control over MHCA settings	Don't ask users to perform a mood-boosting activity when they're already in a positive mood	EMMA	Ghandeharioun et al 2019 [81]
	Empowerment, voice, and choice - Customization, personalization, and flexibility	Personalize feedback based on user feedback to avoid repetitiveness	EMMA	Ghandeharioun et al 2019 [81]
	Empowerment, voice, and choice - Customization, personalization, and flexibility	Show more personalized responses through feedback, daily health reports, and recommendations	Bella	Loveys et al 2021 [84]
	Empowerment, voice, and choice - Customization, personalization, and flexibility	Provide more curated, relevant suggestions through an initial survey to learn more about users	CareBot	Moilanen et al 2023 [76]
	Empowerment, voice, and choice - Customization, personalization, and flexibility	Provide enough personalization options to offer detailed information specifically related to user)	SELMA	Hauser-Ulrich et al 2020 [85]
	Empowerment, voice, and choice - Customization, personalization, and flexibility	Show personalization by building on each day's interactions	Bella	Loveys et al 2021 [84]
	Trustworthiness and transparency - Non-repetitive content	Vary responses to avoid repetitiveness	ChatPal	Boyd et al 2022 [67]
	Trustworthiness and transparency - Non-repetitive content	Offer personalized suggestions for different user contexts	XiaoE	He et al 2022 [61]
	Trustworthiness and transparency - Non-repetitive content	Avoid repetitiveness and display understanding of users	Wysa	Inkster et al 2018 [13]
	Trustworthiness and transparency - Non-repetitive content	Avoid repetitiveness	ChatPal	Kostenius et al 2024 [60]
	Trustworthiness and transparency - Non-repetitive content	Provide a range of topics and contents to reduce repetitiveness	XiaoNan	Liu et al 2022 [86]
	Trustworthiness and transparency - Non-repetitive content	Avoid impersonal, rigid, overly general, or repetitive interactions	XiaoNan	Liu et al 2022 [86]
	Trustworthiness and transparency - Non-repetitive content	Include Dialogue Status Tracking and Dialogue Policy Optimization modules to reduce repetitiveness and improve personalization	XiaoNan	Liu et al 2022 [86]
	Trustworthiness and transparency - Non-repetitive content	Avoid repetitiveness	Todaki	Oh et al 2020 [64]
	Trustworthiness and transparency - Reliability, accuracy, and consistency in design, performance, and intervention	Remember previous discussions	Emohaa	Sabour et al 2023 [59]
	Trustworthiness and transparency - Reliability, accuracy, and consistency in design, performance, and intervention	Curate exercises provided to be logical and applicable to real life	Emohaa	Sabour et al 2023 [59]
	Collaboration and mutuality - Reciprocal, personal communication and active listening	Connect user experiences with relevant real life scenarios	Woebot	de Nieva et al 2020 [70]
	Collaboration and mutuality - Reciprocal, personal communication and active listening	Remember previous discussions to generate responses that are relevant to the user's context	Emohaa	Sabour et al 2023 [59]
	Safety - Positive emotional and psychological experience of using chatbot (eg, empathy, validation, nonjudgemental, warmth)	Incorporate autonomous variation in language to imitate human greetings that are different each day	Bella	Loveys et al 2021 [84]
	Safety - Positive emotional and psychological experience of using chatbot (eg, empathy, validation, nonjudgemental, warmth)	Avoid overly long messages when users are distressed	ChatPal	Kostenius et al 2024 [60]
	Sensitivity to cultural, historical, and gender issues - Accessible and usable to diverse users	Include a mixture of two or more mental health topics to be relevant to real-world users.	XiaoNan	Liu et al 2022 [86]
Chatbot disclosure	Trustworthiness and transparency	Share chatbot limitations transparently with users to improve trust	CareBot	Moilanen et al 2023 [76]
	Trustworthiness and transparency	Be transparent about the chatbot's purpose and what happens to user data at the first interaction to build trust	ChatPal	Potts et al 2023 [83]
	Trustworthiness and Transparency - Clear instructions and communication	Explain in the chatbot terms and conditions that the chatbot does not aim to replace a healthcare professional or to offer treatment.	Vitalk	Daley et al 2020 [89]
	Trustworthiness and Transparency - Clear instructions and communication	Ensure chatbot identifies itself as non-human using a robotic name, in the system introduction, to build trust and transparency	KIT	Beilharz et al 2021 [77]
	Trustworthiness and Transparency - Clear instructions and communication	Include a welcome message explaining the purpose and capabilities of the chatbot	KIT	Beilharz et al 2021 [77]
	Trustworthiness and Transparency - Clear instructions and communication	Explain why a particular intervention was chosen	MYLO and ELIZA	Bennion et al 2020 [93]
	Trustworthiness and Transparency - Clear instructions and communication	Ensure langing page explains what user should do to get started	MYLO and ELIZA	Gaffney et al 2013 [90]
	Trustworthiness and Transparency - Clear instructions and communication	Clarify who should and shouldn't use the chatbot	ChatPal	Kostenius et al 2024 [60]
	Trustworthiness and Transparency - Clear instructions and communication	Provide a clear, easy to use menu	ChatPal	Potts et al 2023 [83]
	Trustworthiness and Transparency - Clear instructions and communication	Provide clear instructions about the chatbot and its content	Emohaa	Sabour et al 2023 [59]
	Trustworthiness and Transparency - Providing Information about MHCA	Define the chatbot's role as a part of system orientation	Laura	Bickmore et al 2010 [79]
	Trustworthiness and Transparency - Providing Information about MHCA	Clearly inform users what to expect in terms of help, support and its limitations	Woebot	Bae Brandtzaeg et al 2021 [68]
	Trustworthiness and Transparency - Providing Information about MHCA	Introduce the chatbot as a digital coach during onboarding and not a replacement for an actual therapist	SELMA	Hauser-Ulrich et al 2020 [85]
	Trustworthiness and Transparency - Providing Information about MHCA	Explain the intended use of the chatbot, how data are treated and chatbot limitations during introduction	Woebot-SUDs	Prochaska et al 2021 [87]
	Trustworthiness and Transparency - Providing Information about MHCA	Explain the intended use of the chatbot, how data are treated, chatbot limitations, and that it is not a crisis service during introduction	Woebot-SUDs	Prochaska et al 2021 [74]
	Trustworthiness and Transparency - Providing Information about MHCA	Make general information about the system available, but not included in the therapy flow	3MR_4	Tielman et al 2017 [75]
	Trustworthiness and transparency - Clearly non-human MHCA	Introduce the chatbot as explicitly not human	Woebot-SUDs	Prochaska et al 2021 [74]
	Trustworthiness and transparency - Clearly non-human MHCA	Introduce the chatbot as explicitly not human	Woebot-SUDs	Prochaska et al 2021 [87]
	Sensitivity to cultural, historical, and gender issues - Accessible and usable to diverse users	Provide instructions on how to navigate the system	ChatPal	Kostenius et al 2024 [60]
Active listening	Trustworthiness and transparency	To build trust, show active listening with more focus on listening than talking with occasional positive acknowledgement	Woebot	de Nieva et al 2020 [70]
	Trustworthiness and Transparency - Clear instructions and communication	Include a module that summarizes previous conversations	Emohaa	Sabour et al 2023 [59]
	Collaboration and mutuality - Reciprocal, personal communication and active listening	Include details in responses and ask follow-up questions to encourage users to vent	Botstar	Wester et al 2024 [66]
Diverse data input/output	Empowerment, voice, and choice - Customization, personalization, and flexibility	Offer diverse free-input text to provide flexibility and autonomy	Wysa	Beatty et al 2022 [78]
	Empowerment, voice, and choice - Customization, personalization, and flexibility	Improve flexibility by offering free text input	SELMA	Hauser-Ulrich et al 2020 [85]
	Empowerment, voice, and choice - Customization, personalization, and flexibility	Permit translation of speech communications into text	Bella	Loveys et al 2021 [84]
	Empowerment, voice, and choice - User control over MHCA settings	Include audio and visual features and connectivity with smart speakers	Wysa	Sinha et al 2022 [62]
	Empowerment, voice, and choice - User control over MHCA settings	Provide predefined options and open-text for communication	Todaki	Oh et al 2020 [64]
	Empowerment, voice, and choice - User control over MHCA settings	Provide predefined options and open-text for communication	Emohaa	Sabour et al 2023 [59]
	Empowerment, voice, and choice - User control over MHCA settings	Offer more input options beyond open text to make the conversation more interactive and engaging	Emohaa	Sabour et al 2023 [59]
	Empowerment, voice, and choice - User control over MHCA settings	Permit free-text interactions	Wysa	Sinha et al 2022 [62]
	Empowerment, voice, and choice - User control over MHCA settings	Offer predefined options, but include the flexibility to use free-text to interrupt if needed	Vitalk	Daley et al 2020 [89]
	Empowerment, voice, and choice - User control over MHCA settings	Offer multiple ways of communicating including text, video clips, audio, figures, and pdfs	SELMA	Hauser-Ulrich et al 2020 [85]
	Empowerment, voice, and choice - User control over MHCA settings	Offer connectivity with fitness apps and external devices	Wysa	Inkster et al 2018 [13]
	Empowerment, voice, and choice - User control over MHCA settings	Offer predefined options, open text, and indicate to the user when the chatbot is unable to understand them	ChatPal	Kostenius et al 2024 [60]
	Empowerment, voice, and choice - User control over MHCA settings	Offer multiple ways of interacting, like text, video, audio, and games	ChatPal	Kostenius et al 2024 [60]
	Empowerment, voice, and choice - User control over MHCA settings	Offer multiple ways of communicating include speech, text, and clicking buttons	Bella	Loveys et al 2021 [84]
	Empowerment, voice, and choice - User control over MHCA settings	Provide diverse options for indicating mood	ChatPal	Potts et al 2023 [83]
	Empowerment, voice, and choice - Access to or visualizations of past user activity	Offer diverse ways of visualizing user data	SELMA	Hauser-Ulrich et al 2020 [85]
	Empowerment, voice, and choice - Access to or visualizations of past user activity	Provide visualizations of past journal entries	Woebot	Balaskas et al 2023 [73]
	Empowerment, voice, and choice - Access to or visualizations of past user activity	Provide weekly graphs to enable identifying patterns	Woebot	Balaskas et al 2023 [73]
	Empowerment, voice, and choice - Access to or visualizations of past user activity	Provide a weekly report	Wysa	Inkster et al 2018 [13]
	Sensitivity to cultural, historical, and gender issues - Accessible and usable to diverse users	Provide button-based navigation rather than free-text to help those with language difficulties and people who might not know what information or support they require.	KIT	Beilharz et al 2021 [77]
	Sensitivity to cultural, historical, and gender issues - Accessible and usable to diverse users	Offer multiple modes of interaction include prompts, graphical user interface, text, and audio		Mehta et al 2021 [65]
	Sensitivity to cultural, historical, and gender issues - Accessible and usable to diverse users	Include "repeat" option if the chatbot's verbal communication is missed	3MR_5	Tielman et al 2017 [75]
	Sensitivity to cultural, historical, and gender issues - Accessible and usable to diverse users	Provide diverse options when providing multiple-choice input	SELMA	Hauser-Ulrich et al 2020 [85]
	Safety - Input handling for safety (limiting input options, ability to handle unexpected input)	Offer free-text only in reponse to specific prompts	3MR_6	Tielman et al 2017 [75]
	Safety - Input handling for safety (limiting input options, ability to handle unexpected input)	Improve safety by limiting free-text input	ChatPal	Kostenius et al 2024 [60]
	Safety - Input handling for safety (limiting input options, ability to handle unexpected input)	Improve safety by limiting response options	Woebot	Balaskas et al 2023 [73]
	Safety - Input handling for safety (limiting input options, ability to handle unexpected input)	Improve safety by limiting free-text input	SELMA	Hauser-Ulrich et al 2020 [85]
	Safety - Input handling for safety (limiting input options, ability to handle unexpected input)	Improve safety by providing only multiple-choice input	Laura	Bickmore et al 2010 [79]
	Safety - Input handling for safety (limiting input options, ability to handle unexpected input)	Improve safety by providing only multiple-choice input	Botstar	Wester et al 2024 [66]
	Safety - Enabling self-disclosure	Provide an array of content and choices to express and share experiences	Emohaa	Sabour et al 2023 [59]
Feedback loop	Empowerment, voice, and choice - User autonomy, confidence, motivation, self-efficacy	Ensure user can provide feedback	Woebot	Balaskas et al 2023 [73]
	Empowerment, voice, and choice - User autonomy, confidence, motivation, self-efficacy	Ensure user can provide feedback for AI-based chatbots so the system can tailor dialogues to the user	Tess	Klos et al 2021 [91]
Peer support	Peer support	Provide "seek support group" feature	KIT	Beilharz et al 2021 [77]
	Peer support	Offer peer support to increase engagement	Woebot	Balaskas et al 2023 [73]
Shared collaboration on goals and accountability	Collaboration and mutuality - Perception of receiving social support	Include daily check-ins to make user feel cared for	Woebot	de Nieva et al 2020 [70]
	Collaboration and mutuality - Goal setting, organization, problem resolution, and accountability	Help users set goals and problem solve by providing psychoeducation about setting good goals, identifying goals with user, and setting reminders to check about goal completion.		Mehta et al 2021 [65]
	Collaboration and mutuality - Goal setting, organization, problem resolution, and accountability	Ask users if they have goals to work on	Woebot	Fitzpatrick et al 2017 [12]
	Collaboration and mutuality - Goal setting, organization, problem resolution, and accountability	Follow up with users on set goals through daily check-ins	Woebot	Fitzpatrick et al 2017 [12]
	Collaboration and mutuality - Goal setting, organization, problem resolution, and accountability	Offer accountability from daily check-ins	Tess	Fulmer et al 2018 [92]
	Collaboration and mutuality - Goal setting, organization, problem resolution, and accountability	Remind users about previous tasks and activities	SELMA	Hauser-Ulrich et al 2020 [85]
	Collaboration and mutuality - Goal setting, organization, problem resolution, and accountability	Regularly compare current and old conversations to track symptoms and update goals and treament plan with users accordingly	XiaoNan	Liu et al 2022 [86]
	Collaboration and mutuality - Goal setting, organization, problem resolution, and accountability	Include daily check-ins to help track mood	Woebot-SUDs	Prochaska et al 2021 [87]
	Collaboration and mutuality - Goal setting, organization, problem resolution, and accountability	Offer accountability from regular check-ins	Woebot-SUDs	Prochaska et al 2021 [74]
	Collaboration and mutuality - Goal setting, organization, problem resolution, and accountability	Include daily check-ins	Wysa	Sinha et al 2022 [62]
	Empowerment, voice, and choice - Access to or visualizations of past user activity	Encourage users by providing a weekly report that offers insights and a visual roadmap to outline the path ahead.	Wysa	Sinha et al 2022 [62]
	Empowerment, voice, and choice - Access to or visualizations of past user activity	Provide weekly charts depicting mood over time and a description of the data to facilitate reflection.	Woebot	Fitzpatrick et al 2017 [12]
	Empowerment, voice, and choice - Customization, personalization, and flexibility	Design chatbot based on shared activities with users	Bella	Loveys et al 2021 [84]
	Empowerment, voice, and choice - User control over MHCA settings	Don't check in too often, as it can become a hassle	Woebot	de Nieva et al 2020 [70]
