# Supplementary material for: Current Landscape of Mental Health Conversational Agents From a Trauma-Informed Care Lens: Scoping Review
Source: JMIR Ment Health. 2026 Apr 30;13:e77876. doi: 10.2196/77876 (PMC13132591; doi:10.2196/77876)
Supplement: Multimedia Appendix 5 [file mental-v13-e77876-s005.xlsx]

## Sheet: Supplementary Table 3
Evaluation Tool	Paper(s) Including Tool	Scale Focus	TIC Focus		TIC Focus Example Question
			Direct	Indirect	Direct	Indirect	Source
Working Alliance Inventory – Short Revised (WAI-SR)	Beatty et al 2022 [78], Hauser-Ulrich et al 2020 [85], Liu et al 2022 [86], Prochaska et al 2021 [74], Prochaskas et al 2021 [87], Bickmore et al 2010 [80]	Measure therapeutic alliance	Collaboration	Trustworthiness, Collaboration, Empowerment	“__ and I are working towards mutually agreed upon goals." (Hatcher and Gillaspy 2006, p. 24)	"I feel that the things I do in therapy will help me to accomplish the changes that I want." (Hatcher and Gillaspy 2006, p. 24)	Hatcher RL, Gillaspy JA. Development and validation of a revised short version of the working alliance inventory. Psychotherapy Research. 2006;16(1):12-25. doi:https://doi.org/10.1080/10503300500352500
System Usability Scale (SUS)	Bennion et al 2020 [93], Boyd et al 2022 [67], Liu et al 2022 [69], Oh et al 2020 [64], Tielman et al 2017 [75]	Measure system usability		Trustworthiness, Empowerment, Safety		“I felt very confident using the system” (Brooke, 1995)	Brooke J. SUS: a Quick and Dirty Usability Scale. ResearchGate. Published November 1995. https://www.researchgate.net/publication/228593520_SUS_A_quick_and_dirty_usability_scale
User Version of the Mobile Application Rating Scale (uMARS)	Balaskas et al 2023 [73]	Measure app quality		Empowerment, Collaboration. Sensitivity, Trustworthiness, Transparency		"Does it allow you to customise the settings and preferences that you would like to (e.g. sound, content and notifications)?" (Stoyanov 2016)	Stoyanov SR, Hides L, Kavanagh DJ, Wilson H. Development and Validation of the User Version of the Mobile Application Rating Scale (uMARS). JMIR Mhealth Uhealth. 2016 Jun 10;4(2):e72. doi: 10.2196/mhealth.5849. PMID: 27287964; PMCID: PMC4920963.
Working Alliance Inventory for Technology-Based Interventions, Bond subscale (WAI-TB)	Liao & He 2020 [72]	Assess attachment bond	-	Trustworthiness		"I believe ____ is genuinely concerned with my welfare" (Kiluk 2014, p. 141)	Kiluk BD, Serafini K, Frankforter T, Nich C, Carroll KM. Only connect: The working alliance in computer-based cognitive behavioral therapy. Behaviour Research and Therapy. 2014;63:139-146. doi:https://doi.org/10.1016/j.brat.2014.10.003
Chatbot Usability Questionnaire (CUQ)	Boyd et al 2022 [67]	Measure chatbot usability	-	Trustworthiness, Safety, Empowerment		"Chatbot responses were useful, appropriate, and informative" (Holmes 2019, p. 210)	Holmes S, Moorhead A, Bond R, Zheng H, Coates V, Mctear M. Usability testing of a healthcare chatbot: Can we use conventional methods to assess conversational user interfaces? Proceedings of the 31st European Conference on Cognitive Ergonomics. Published online September 10, 2019. doi:https://doi.org/10.1145/3335082.3335094
Usability Metric for User Experience- LITE (UMUX-LITE)	He et al 2022 [61]	Measure product usability	-	Empowerment		"[This system] is easy to use" (Borsci 2020, p. 2)	Borsci S, Buckle P, Walne S. Is the LITE version of the usability metric for user experience (UMUX-LITE) a reliable tool to support rapid assessment of new healthcare technology? Applied Ergonomics. 2020;84:103007. doi:https://doi.org/10.1016/j.apergo.2019.103007
Perceived Interpersonal Closeness Scale (PICS)	Liao & He 2020 [72]	Measure perceived closeness of a relationship	-	Safety, Trustworthiness		"Feeling close refers to being listened to, understood by, able to share feelings, and to talk openly with another person." (Popoviv 2003, p. 300)	Popovic M, Milne D, Barrett P. The scale of perceived interpersonal closeness (PICS). Clinical Psychology & Psychotherapy. 2003;10(5):286-301. doi:https://doi.org/10.1002/cpp.375
Inclusion of Others in the Self Scale	Liao & He 2020 [72]	Measure relationship strength	-	Trustworthiness		"In the IOS Scale, respondents select the picture that best describes their relationship from a set of Venn-like diagrams each representing diffferent degrees of overlap of two circles" (p. 597, aron 1992)	Aron A, Aron EN, Smollan D. Inclusion of Other in the Self Scale and the structure of interpersonal closeness. Journal of Personality and Social Psychology. 1992;63(4):596-612. doi:https://doi.org/10.1037//0022-3514.63.4.596
Comfort with Self Disclosure Scale (CSD)	Liao & He 2020 [72]	Measure user comfort in self-disclosing	-	Safety, trustworthiness		"I expressed myself openly" [liao, p. 436]	Liao Y, He J. Racial mirroring effects on human-agent interaction in psychotherapeutic conversations. Proceedings of the 25th international conference on intelligent user interfaces. 2020; Cafliari, Italy. New York: ACM; 2020. doi: 10.1145/3377325.3377488
Client Satisfaction Questionnaire-8 (CSQ-8)	Liu et al 2022 [86]	Measure user satisfaction with intervention	-	Empowerment		"Have the services you received helped you deal more effectively with your problem?" (Kelly 2017 p. 83)	Kelly PJ, Kyngdon F, Ingram I, Deane FP, Baker AL, Osborne BA. The Client Satisfaction Questionnaire-8: Psychometric properties in a cross-sectional survey of people attending residential substance abuse treatment. Drug and Alcohol Review. 2017;37(1):79-86. doi:https://doi.org/10.1111/dar.12522
Friendship Questionnaire	Loveys et al 2021 [84]	Measure rapport	Trustworthiness	Safety, trustworthiness, collaboration	"I would trust Eve if coming to the doctor again" (Johanson 2020, p. 50)	"I felt I could tell private and sensitive things to Eve." (Johanson 2020, p. 51)	Johanson DL, Ahn HS, Sutherland CJ, et al. Smiling and use of first-name by a healthcare receptionist robot: Effects on user perceptions, attitudes, and behaviours. Paladyn, Journal of Behavioral Robotics. 2020;11(1):40-51. doi:https://doi.org/10.1515/pjbr-2020-0008
Trust in Automation Scale	Moilanen et al 2023 [76]	Measure trust	Trustworthiness	-	"I can trust the system" (moilanen p. 3)		Moilanen J, van Berkel N, Visuri A, Gadiraju U, van der Maden W, Hosio S. Supporting mental health self-care discovery through a chatbot. Frontiers in Digital Health. 2023;5. doi:https://doi.org/10.3389/fdgth.2023.1034724
Acceptability Scale (AS)	He et al 2022 [61]	Measure process and content acceptability	-	Empowerment		"…promotion of the self-help process" (he p. 4)	He Y, Yang L, Zhu X, et al. Mental Health Chatbot for Young Adults With Depressive Symptoms During the COVID-19 Pandemic: Single-Blind, Three-Arm Randomized Controlled Trial. Journal of Medical Internet Research. 2022;24(11):e40719. doi:https://doi.org/10.2196/40719
Dutch Version of the Working Alliance Inventory – Short (WAV-12)	Vossen et al 2024 [71]	Evaluates therapeutic relationship	Collaboration	Trustworthiness, Collaboration	"My chatbot and I collaborate on setting goals for my therapy" (vossen, p. 771)	"I feel that my chatbot appreciates me" (vossen, p. 771)	Vossen W, Szynmanski M, Verbert K. The effect of personalizing a psychotherapy conversational agent on therapeutic bond and usage intentions. 2024. Proceedings of the 29th international conference on intelligent user interfaces. 2024; Greenville, SC, USA. New York: ACM; 2024. doi:10.1145/3640543.3645195
Multi-Dimensional Measure of Trust (MDMT)	Wester et al 2024 [66]	Measures trust in robots or computers	Trustworthiness	-	Capable, ethical, sincere, and reliable components (ullman and malle, 2018)		Daniel Ullman and Bertram F. Malle. 2018. What Does it Mean to Trust a Robot? Steps Toward a Multidimensional Measure of Trust. In Companion of the 2018 ACM/IEEE International Conference on Human-Robot Interaction (HRI '18). Association for Computing Machinery, New York, NY, USA, 263–264. https://doi.org/10.1145/3173386.3176991
Godspeed-V	Wester et al 2024 [66]	Measures perceived safety	Safety	-	Rate emotional states (anxious vs relaxed, agitated vs calm, quescent vs surprised) related to chatbot interaction (Bastneck et al 2009, p. 79)		Bartneck C, Kulić D, Croft E, Zoghbi S. Measurement Instruments for the Anthropomorphism, Animacy, Likeability, Perceived Intelligence, and Perceived Safety of Robots. International Journal of Social Robotics. 2009;1(1):71-81. doi:https://doi.org/10.1007/s12369-008-0001-3
